# Supplementary material for: Brain-infiltrating CD4 T cells drive inflammatory microglia proliferation during cryptococcal meningitis in mice
Source: Nat Commun. 2025 Oct 9;16:8995. doi: 10.1038/s41467-025-64034-5 (PMC12511619; doi:10.1038/s41467-025-64034-5)
Supplement: Supplementary file 3 — Supplementary Data 1 [file 41467_2025_64034_MOESM3_ESM.xlsx]

## Sheet: Sheet1
Gene	P-Value	Fold Change	Least Square Mean (IAMs)	Least Square Mean (non-IAMs)
Iigp1	3.02006e-116	104.492	248.504	2.37821
Pf4	8.27471e-106	90.4135	402.301	4.44956
Ccl8	4.95596e-12	56.5798	88.0147	1.55558
Ccl7	4.10704e-149	54.963	694.921	12.6434
Mgl2	3.94065e-36	50.1205	97.8449	1.95219
Spp1	1.7299e-23	47.2557	219.999	4.6555
Ms4a7	9.79281e-75	42.9265	102.921	2.39762
Cxcl9	0.0133711	40.853	48.8186	1.19498
Arg1	1.97584e-63	40.2965	120.183	2.98248
Mrc1	4.85441e-82	40.2141	194.007	4.82436
F13a1	1.89022e-32	38.8361	60.3682	1.55444
Chil3	1.59222e-08	35.2309	75.7057	2.14884
Gbp4	1.15586e-91	33.4903	70.1565	2.09483
Cd163	2.58352e-30	32.7127	35.6405	1.0895
Lgals3	2.44361e-86	32.3707	228.146	7.04791
Ccl24	1.46853e-67	30.2784	700.171	23.1244
Ifi211	2.44026e-44	27.6976	59.009	2.13047
Msr1	6.44763e-129	27.204	96.8476	3.56006
Clec10a	1.89778e-25	24.3792	35.8732	1.47147
Lgals1	3.80516e-107	23.0102	140.931	6.12469
Cybb	6.88499e-71	22.8019	86.8882	3.81056
Cd209f	4.73601e-18	22.6727	26.7165	1.17836
Fn1	1.23856e-21	22.1159	39.892	1.80377
Cbr2	2.20135e-49	21.1371	39.8983	1.8876
Gbp2	9.04875e-138	20.4871	266.601	13.0131
H2-Eb1	1.5162e-30	19.5503	312.329	15.9756
Tarm1	1.2521e-19	19.2859	28.1094	1.45751
H2-Aa	9.99703e-34	19.0763	382.562	20.0544
Lyve1	1.40549e-20	18.864	20.5382	1.08875
Timp1	4.55087e-09	18.2811	25.8916	1.4163
Ifi207	6.30752e-49	18.2592	57.2351	3.13459
Dab2	4.97561e-85	18.2377	237.844	13.0413
Ifit1	7.25267e-20	17.4345	73.9901	4.24389
Cxcl10	2.05558e-50	17.1199	501.651	29.3022
Ifi206	8.75738e-25	16.8595	38.4605	2.28123
Wfdc17	2.13355e-62	16.4877	228.463	13.8565
Socs2	2.78209e-58	16.3132	67.5749	4.14236
F10	1.34004e-17	16.2203	22.7644	1.40345
Apoe	6.22762e-37	16.1297	8438.62	523.174
C4b	4.75048e-53	15.9086	29.7315	1.86889
Cd74	2.44739e-99	15.7	1062.63	67.6835
Ifitm2	8.10375e-60	15.5289	103.269	6.65013
Pla2g7	1.12386e-17	15.1441	32.6609	2.15668
Flt1	2.30971e-13	14.9008	20.7932	1.39544
Zbp1	1.12155e-84	14.857	83.6102	5.62768
Cd36	1.47112e-30	14.7072	18.2356	1.2399
Fabp5	5.88545e-30	14.4162	86.0499	5.96896
Mndal	8.22784e-11	13.9062	17.9646	1.29184
Tgtp2	1.11245e-11	13.8313	18.8496	1.36282
Gbp5	3.65427e-56	13.5784	83.9357	6.18155
F830016B08Rik	2.67639e-43	13.5657	18.4409	1.35938
Serpina3g	4.05386e-06	13.2312	19.0377	1.43885
H2-Ab1	9.68311e-38	13.1491	521.705	39.6761
Gm4951	2.83385e-113	12.7744	121.971	9.54808
Pclaf	2.97217e-29	12.5766	18.528	1.47321
Ecm1	2.25565e-11	12.4464	21.8559	1.75601
Ass1	1.7025e-07	12.1051	14.9717	1.2368
Rab7b	6.13825e-27	12.0993	15.0319	1.24238
Rai14	1.48457e-15	11.9515	24.2558	2.02952
Ifitm3	9.20292e-287	11.5903	790.028	68.1628
Gpnmb	0.000897923	11.469	16.1928	1.41187
Nlrc5	1.34763e-20	11.4466	33.4721	2.92419
Cd274	2.36043e-56	11.4217	89.9925	7.8791
Myof	3.94691e-08	11.3134	12.3647	1.09293
Ciita	2.56921e-09	11.2146	18.9147	1.68662
Folr2	1.03674e-34	11.1997	25.4158	2.26932
Ccl12	1.95136e-148	11.1901	2982.78	266.554
Hip1	4.70872e-19	10.9949	26.2096	2.3838
Cd38	1.17397e-15	10.8711	15.8361	1.45671
Oasl1	2.75643e-07	10.7874	20.7753	1.92589
Rpl35	2.71808e-57	10.6885	1304.28	122.026
Pdcd1lg2	6.25452e-10	10.6775	11.6084	1.08719
Cd40	3.16593e-09	10.6116	16.1944	1.5261
Clec12a	2.60901e-14	10.5594	23.4976	2.22528
Cd209a	0.00211822	10.4595	12.3284	1.17869
Ly6c2	2.84578e-11	10.3087	18.3251	1.77764
C3	1.02228e-09	10.247	15.2815	1.49132
Oas3	0.000241432	10.2337	15.5337	1.5179
Ifi204	3.13587e-108	10.0988	188.357	18.6514
Ifit3	2.97744e-17	9.97927	157.104	15.743
Bcar3	1.48657e-19	9.93106	12.539	1.26261
Slc7a2	9.53204e-06	9.89416	10.3093	1.04196
Usp18	2.76498e-43	9.8049	84.8065	8.64941
Gdap10	2.25548e-34	9.7419	57.73	5.92595
Ifi47	2.64228e-22	9.71805	42.3008	4.35281
Cxcl2	1.16953e-05	9.55221	113.885	11.9224
Fam20c	6.83406e-25	9.53264	38.5846	4.04763
Ahnak	7.75833e-13	9.38179	17.9364	1.91183
Car5b	6.57926e-18	9.37592	19.596	2.09004
Upp1	0.00729948	9.31456	11.177	1.19995
Dok2	4.58725e-14	9.30429	17.0068	1.82785
Gm19951	0.000856735	9.27894	14.7882	1.59373
Cd69	0.000151744	9.18658	19.2377	2.09411
Il18bp	1.82546e-28	9.0915	41.7506	4.59227
Slamf7	1.53928e-08	9.08725	17.819	1.96088
Cmpk2	1.092e-06	9.03579	18.7709	2.07739
Adgre5	5.0385e-06	9.01323	12.13	1.3458
Ifi203	2.3517e-10	8.98318	17.0667	1.89985
Uhrf1	2.51775e-36	8.95652	13.6457	1.52355
F7	0.000202496	8.80483	9.77775	1.1105
Isg15	1.78796e-55	8.67528	200.862	23.1533
Uck2	4.75853e-16	8.67008	19.2254	2.21744
Bhlhe40	1.51332e-06	8.63983	16.2642	1.88247
Cyr61	5.00098e-12	8.6081	10.784	1.25278
Clec4n	5.67331e-07	8.57421	19.4121	2.26401
Cp	9.82932e-21	8.48286	14.5483	1.71502
Mki67	6.48188e-13	8.41198	8.85211	1.05232
Cfb	2.6339e-05	8.36543	8.59468	1.0274
Ch25h	2.76778e-17	8.35385	12.064	1.44413
Ptgds	0.0117611	8.34568	16.3589	1.96016
Hells	3.31949e-49	8.29615	24.8447	2.99473
Rps6	1.16945e-113	8.21808	2753.65	335.073
Pim1	2.7522e-159	8.20811	224.815	27.3894
Emilin2	1.06379e-05	8.19749	8.66391	1.0569
Nkg7	0.00238408	8.13751	10.5748	1.29951
Serpina3f	0.000253211	8.13444	8.21742	1.0102
Slc39a14	4.42011e-47	8.07987	40.4777	5.0097
Tmem8	1.07003e-09	8.06861	9.72538	1.20534
Rpl4	1.56722e-74	8.061	1942.87	241.021
Ifit2	3.34088e-16	8.04906	49.3691	6.13352
Igf1	6.93786e-29	8.03144	17.1277	2.13258
Irf7	1.74771e-48	8.01775	104.736	13.063
Ifit3b	1.79343e-12	7.99826	36.2307	4.52982
Atp6v0d2	0.00584373	7.97095	8.86879	1.11264
Pfn1	3.80367e-26	7.95037	1118.13	140.639
AB124611	2.61523e-41	7.9408	51.9482	6.54193
Glipr2	1.58474e-05	7.91525	12.7537	1.61129
Slc7a1	2.14124e-54	7.87839	53.996	6.85368
Timeless	2.7327e-25	7.8249	14.2986	1.82732
Plbd1	1.54431e-10	7.82278	17.115	2.18785
Ltb4r1	1.78928e-13	7.8125	16.4036	2.09966
Pltp	2.24877e-17	7.79088	22.7176	2.91592
Ung	7.09209e-30	7.765	14.9092	1.92006
Ccnd2	1.49571e-08	7.7052	30.4195	3.94792
Cd93	6.23777e-06	7.70345	7.69165	0.998468
Gbp8	1.47502e-14	7.69516	13.4808	1.75186
Il18rap	1.79861e-05	7.66493	13.0588	1.70371
Slfn5	2.90883e-25	7.6577	54.6684	7.139
Sdc4	8.11502e-68	7.63301	126.4	16.5596
Ehd1	5.97437e-20	7.61515	31.0482	4.07716
Cfp	6.00931e-18	7.60609	24.0369	3.16021
Rrm2	2.7013e-17	7.55349	8.8588	1.17281
AY036118	8.60488e-20	7.53791	30.3485	4.02612
Myo5a	3.54869e-30	7.40965	35.8397	4.83689
Lyz2	5.88085e-23	7.40612	1947.72	262.988
Pfkp	4.00382e-11	7.40099	17.3083	2.33865
Plac8	2.31081e-10	7.35189	23.0108	3.12991
Cnn3	5.7871e-05	7.22763	10.7317	1.48482
Prr5l	1.80852e-52	7.2124	63.6996	8.83195
Rps17	1.0303e-87	7.20535	1737.55	241.147
S100a4	4.57684e-14	7.16409	21.7863	3.04105
Ffar2	0.0118146	7.16039	8.38708	1.17132
Mcemp1	0.000527874	7.13821	11.0465	1.54752
Fasn	1.61297e-25	7.12359	26.0552	3.6576
Rsad2	2.54987e-10	7.12297	65.3148	9.1696
Plxnd1	6.68856e-08	7.08389	7.71102	1.08853
Ldlr	1.45324e-17	7.06234	25.7817	3.65059
Tfrc	1.76253e-27	7.02952	30.1103	4.2834
Igfbp6	3.56313e-06	6.90268	17.1187	2.48001
Ifi208	2.11588e-05	6.90262	8.20051	1.18803
Slfn4	0.00281717	6.88319	25.2553	3.66914
Gpx3	2.50463e-16	6.87461	7.7237	1.12351
Nup210	8.10922e-11	6.87114	12.4876	1.8174
Crip1	4.85922e-36	6.857	99.2373	14.4724
Rpl13a	4.93934e-31	6.84308	671.478	98.125
Aoah	1.52053e-16	6.82693	10.798	1.58169
Cish	1.04387e-05	6.82496	12.9685	1.90016
Phlda3	2.04171e-10	6.82304	7.14101	1.0466
Top2a	1.24728e-16	6.75872	22.6138	3.34586
Gja1	0.00065464	6.71653	8.04888	1.19837
Slc25a5	1.58951e-48	6.68296	1293.62	193.569
Gpr171	5.03225e-07	6.68212	7.90586	1.18314
Rps18	5.34204e-109	6.67825	2519.41	377.256
Lpl	3.28405e-65	6.65654	188.179	28.2698
Batf2	4.16751e-08	6.64954	15.4918	2.32975
Ccna2	2.50176e-10	6.57642	7.86976	1.19666
Emp1	0.000100873	6.55845	7.12122	1.08581
Lmna	1.96803e-26	6.51167	30.1727	4.63363
Clic4	4.00145e-27	6.48622	31.3127	4.82757
Rpl23a	4.46462e-82	6.4801	2155.93	332.7
Mmp19	1.49894e-05	6.45407	9.62695	1.49161
Gm26901	6.48209e-16	6.42531	6.78438	1.05588
Fcgr4	1.50234e-112	6.42119	216.953	33.7871
Oasl2	7.16217e-36	6.37075	80.8222	12.6864
Itga4	5.18731e-05	6.32267	8.94349	1.41451
Gm6377	9.2754e-07	6.28422	8.74112	1.39096
Neil3	1.92521e-22	6.28419	7.07663	1.1261
Cd300lf	5.3486e-43	6.27984	65.8703	10.4892
Iqgap1	1.17575e-23	6.24808	43.0348	6.88769
AA467197	1.45053e-15	6.23446	34.8521	5.59024
Hs3st3b1	3.07117e-18	6.22234	18.796	3.02073
Vdr	0.0016017	6.22113	6.41841	1.03171
Mir155hg	6.08871e-05	6.21279	6.64972	1.07033
Rpl31	1.68207e-65	6.20726	1503.95	242.289
Rgcc	0.00176673	6.19139	6.40882	1.03512
Gbp6	1.27456e-15	6.18613	6.58677	1.06476
Cd244	6.48695e-17	6.17483	31.6702	5.12892
Nfil3	3.74901e-29	6.15551	51.8374	8.4213
Ckap2l	9.35448e-17	6.15545	14.0235	2.27823
Oas2	0.00198092	6.13728	7.78248	1.26807
Rpl10	4.28841e-33	6.11214	1172.43	191.82
Ybx3	2.80706e-85	6.09866	88.7109	14.546
Clspn	3.22596e-10	6.08562	9.98297	1.64042
Gpatch4	2.353e-61	6.03359	67.5688	11.1988
Msx3	0.000315238	6.02769	6.0402	1.00207
Hcar2	2.60278e-61	6.02692	110.956	18.4101
Cst7	6.66022e-70	6.00483	91.1567	15.1806
Ctsc	1.31497e-65	5.99842	1792.82	298.881
Cd44	3.60474e-08	5.95058	16.8967	2.83951
Acp5	0.000216134	5.94288	8.37295	1.4089
Trps1	5.2433e-17	5.92208	22.4333	3.78808
Eif5a	2.09061e-80	5.86836	1010.81	172.247
Pbk	1.60177e-14	5.83045	6.97767	1.19676
Adam33	1.48841e-22	5.82955	11.2937	1.93732
Sirpb1c	0.00227836	5.81783	5.80503	0.9978
Scimp	3.58102e-31	5.81297	51.0613	8.78403
Bmp2	2.23327e-15	5.79803	8.52746	1.47075
Angptl4	2.93371e-15	5.79314	6.5164	1.12485
Vim	5.56354e-22	5.77999	27.8219	4.81349
Cd14	1.20277e-08	5.75483	993.644	172.663
P2ry14	3.83089e-05	5.7403	7.04761	1.22774
Gm21188	0.000104709	5.7218	5.77369	1.00907
E2f1	9.80732e-17	5.6731	14.6551	2.58325
Csf1	4.19072e-45	5.66343	126.322	22.3048
Ppa1	1.17855e-77	5.62883	87.1794	15.488
Gm13822	0.00489043	5.61221	7.83909	1.39679
Flrt2	9.60021e-07	5.60755	5.60691	0.999885
Ifi213	5.77247e-14	5.59083	15.3632	2.74792
Isg20	8.18654e-10	5.57923	38.4696	6.89515
Rara	7.8449e-05	5.57505	6.99286	1.25431
Ifi209	6.24407e-21	5.5672	41.8828	7.52313
Mcm5	5.76974e-33	5.56249	37.1723	6.68268
Chpf	7.9498e-15	5.56158	8.10459	1.45724
Timd4	1.59445e-09	5.55638	5.56042	1.00073
Iqgap2	3.21676e-08	5.52427	8.43055	1.52609
Cdc42ep2	0.000163608	5.51176	10.4142	1.88944
Fmnl2	1.79833e-16	5.4988	37.2137	6.76761
Ms4a4c	5.65573e-18	5.49535	31.4499	5.72301
Cdca7l	5.68885e-17	5.48433	7.31482	1.33377
Axl	3.72022e-30	5.47525	37.1335	6.78206
Cenpm	1.85863e-17	5.47073	6.75057	1.23394
Birc5	6.82814e-14	5.44171	10.946	2.0115
Rrp12	2.95672e-14	5.43487	18.556	3.41424
Fgl2	2.73111e-41	5.43386	70.0025	12.8826
Utp20	2.26536e-27	5.42282	31.0915	5.73346
Cd209g	5.24092e-08	5.40318	5.82033	1.07721
Eps8	6.21933e-18	5.39806	29.3558	5.43821
Cd63	1.88583e-40	5.34986	1535.4	286.998
Cd300ld	1.0647e-05	5.33769	13.6701	2.56105
Sqle	1.97484e-09	5.33387	10.1786	1.9083
Tuba1b	5.62496e-57	5.32491	1397.25	262.399
Fxyd5	8.03017e-60	5.31934	87.8348	16.5123
Cdh1	0.00755935	5.31604	5.3396	1.00443
Tpx2	4.56011e-09	5.27173	6.81255	1.29228
Hnrnpf	1.74014e-22	5.26554	559.892	106.331
Ahr	0.00169869	5.2635	7.87255	1.49569
Sell	0.00307067	5.26186	9.1914	1.7468
Mgp	0.0029159	5.26128	5.27505	1.00262
Kif2c	3.55319e-20	5.21218	14.4602	2.77431
Samd9l	0.000571064	5.21103	16.9376	3.25033
Cdc45	1.04684e-25	5.20982	8.09822	1.55442
Rps23	1.45152e-113	5.18281	2773.97	535.225
Gadd45b	4.13598e-37	5.17811	106.975	20.6591
Maff	8.0801e-07	5.17338	11.9511	2.31011
Tfec	0.000240981	5.16782	8.61065	1.66621
Asns	1.72903e-15	5.14401	18.9105	3.67622
Pstpip1	4.57578e-08	5.09342	18.225	3.57814
Eef1g	3.35947e-78	5.08863	873.17	171.592
Mgst1	0.000919834	5.08163	7.5468	1.48511
Rps2	1.96615e-90	5.07979	1923.29	378.617
Lilr4b	1.14262e-11	5.03714	30.4026	6.03567
Nes	1.10237e-15	5.03302	11.901	2.36458
Mdn1	4.8677e-32	4.99456	35.0405	7.01573
Chaf1a	1.41059e-10	4.98458	8.35446	1.67606
P2ry2	8.98859e-07	4.97625	6.5953	1.32535
Pkmyt1	1.87347e-12	4.95737	10.8541	2.18948
Rps28	1.0752e-82	4.95467	2055.07	414.775
Hsph1	1.51188e-32	4.94186	50.8084	10.2812
Galnt6	1.57582e-06	4.94133	11.8138	2.39081
Gm12185	9.33091e-05	4.92457	7.52378	1.5278
Ifi44	1.97843e-05	4.92152	6.34326	1.28888
Nr4a2	0.00041279	4.89999	6.85954	1.39991
Brca1	1.12268e-21	4.88924	5.94504	1.21594
Cpne2	9.77622e-15	4.88082	17.8781	3.66293
Anxa2	4.99502e-14	4.87828	22.9053	4.69537
Ncapg	1.14785e-11	4.87154	5.40145	1.10877
Il2rg	9.23136e-11	4.8692	19.4981	4.00437
Ccnb1	3.4212e-13	4.86146	5.56711	1.14515
AI504432	8.9722e-05	4.85359	10.1778	2.09695
Mcub	0.000145981	4.85147	10.828	2.23189
Tnf	9.89502e-66	4.85117	282.286	58.1892
Ly6a	1.09173e-20	4.84959	75.1305	15.4922
Tubb6	5.08626e-24	4.81262	40.3006	8.37394
Ifi27l2a	1.36646e-49	4.81004	238.508	49.5854
Gm26917	9.50329e-69	4.7893	149.37	31.1882
Tuba8	0.0023173	4.76876	5.1972	1.08984
B3gnt7	1.76929e-09	4.76799	11.1738	2.3435
Itpr1	3.92877e-06	4.75164	19.3654	4.07553
Mnd1	1.15478e-24	4.74907	5.02125	1.05731
Cd28	5.47518e-14	4.7407	5.18318	1.09334
Soat2	4.28772e-08	4.73254	13.6863	2.89196
Ripor2	1.06637e-08	4.73015	21.4285	4.53019
Lilrb4a	6.56211e-05	4.70635	15.0435	3.19643
Slc1a5	5.99479e-21	4.69027	26.9643	5.74898
Ccl2	1.2493e-104	4.67916	572.925	122.442
Cystm1	0.00516243	4.66704	5.45661	1.16918
Sycp2	0.000142715	4.66329	5.94329	1.27449
Rpl14	2.77008e-83	4.65809	2090.23	448.732
Ell2	1.52224e-10	4.65005	34.9375	7.51336
Chaf1b	6.22173e-10	4.64819	9.12806	1.96379
Gm42047	1.07061e-15	4.64567	9.39581	2.02249
Slfn1	9.2595e-07	4.64337	14.8358	3.19505
Ccne2	6.01654e-21	4.63879	6.01007	1.29561
Tmem26	1.21517e-06	4.62417	5.23057	1.13114
Brip1	2.67675e-11	4.62004	5.90817	1.27882
Treml2	2.32826e-21	4.61015	44.6134	9.67722
Stx3	0.000260735	4.59016	10.1147	2.20356
Mdfic	2.21551e-13	4.58507	20.0736	4.37804
Phf11a	4.61404e-09	4.5831	12.811	2.79527
Eif4a1	1.45341e-64	4.57598	1426.91	311.827
Gbp3	2.92929e-37	4.57218	71.5484	15.6486
Rnf213	4.54293e-34	4.56998	62.3511	13.6436
Tarbp1	1.04515e-05	4.55994	7.50375	1.64558
Clec2d	2.64835e-34	4.53155	68.729	15.1668
Aunip	2.32259e-25	4.52822	4.80714	1.0616
C2	2.14648e-12	4.52413	6.06319	1.34019
Slfn9	1.49015e-09	4.5004	16.0475	3.56579
Ms4a8a	0.00824994	4.49181	4.48353	0.998156
Sash1	1.95211e-10	4.48981	9.70067	2.1606
Colec12	9.86185e-15	4.48397	4.66425	1.04021
Bcl3	6.15886e-07	4.47999	18.7694	4.1896
Aifm2	0.000523405	4.47937	6.28454	1.40299
Btf3	5.92303e-42	4.46884	728.336	162.981
Fgr	1.07622e-06	4.45447	14.8569	3.33529
Pop1	3.67823e-20	4.44145	21.3964	4.81744
Noct	0.00171714	4.4312	7.9889	1.80287
Pus7l	6.56848e-15	4.42361	15.5354	3.51192
Thbs1	0.000570556	4.41323	13.7989	3.12672
Gpr65	9.92525e-43	4.40806	61.0037	13.8391
Tgfbi	3.62776e-24	4.40797	141.217	32.0368
Ppia	8.82411e-89	4.4076	2215.69	502.698
Rpl27	9.47998e-66	4.39295	1203.31	273.918
Plekhh1	0.00946748	4.38764	5.14859	1.17343
Arid5a	4.54826e-48	4.3825	113.831	25.974
Ceacam16	0.00497068	4.37254	4.40173	1.00668
Socs1	4.54641e-19	4.36482	43.9214	10.0626
Dhrs13	3.13562e-07	4.36397	8.47281	1.94154
Tmem2	1.29933e-09	4.36238	14.9559	3.42837
Cd72	4.37702e-29	4.35769	45.1163	10.3533
Cluh	4.08771e-35	4.34634	36.7741	8.46094
Bst2	5.71441e-68	4.33919	517.096	119.169
Nr0b2	8.69967e-11	4.32482	5.53764	1.28043
Suv39h2	3.84834e-15	4.32405	6.07013	1.40381
Pitpnm2	2.35998e-12	4.3232	4.9461	1.14408
Ybx1	4.85934e-66	4.32272	892.605	206.491
Fcgr2b	1.41441e-34	4.3004	554.598	128.964
Rplp2	2.14125e-86	4.29856	2227.58	518.216
Cad	4.84082e-15	4.2952	20.2749	4.72036
Nxpe5	0.000594434	4.27829	4.28647	1.00191
Gatm	2.51581e-38	4.27753	381.978	89.2987
Ctps	1.8922e-34	4.2741	39.3952	9.2172
Wdhd1	2.28399e-09	4.25847	9.15418	2.14964
Ibtk	5.93339e-13	4.25738	22.6871	5.3289
Cd209b	2.65948e-07	4.24914	4.71621	1.10992
Krt80	0.00745816	4.24712	4.30893	1.01455
Gm34084	0.00106613	4.24524	6.76351	1.5932
Ezr	1.2497e-06	4.24423	18.6538	4.39509
Cbx5	6.66174e-36	4.23885	51.2342	12.0868
Nme2	2.87965e-28	4.23803	58.1154	13.7129
Rad51ap1	2.65793e-13	4.23761	8.94003	2.10969
Cdc7	3.10609e-09	4.23557	8.29354	1.95807
Sdad1	5.29213e-53	4.20892	71.5579	17.0015
Sacs	5.26672e-08	4.20129	8.19929	1.95161
Gm42031	0.000201857	4.19246	17.1561	4.09213
Tox2	2.28969e-07	4.1716	4.43954	1.06423
Pcdhgb5	8.34454e-07	4.1633	7.13655	1.71416
Pus7	1.03965e-18	4.15731	25.6168	6.16187
Kif22	7.05454e-09	4.15141	5.23792	1.26172
Pla2g2d	1.03388e-12	4.15105	4.49434	1.0827
Cdc6	8.79751e-19	4.14973	4.57623	1.10278
Wdr12	8.45805e-62	4.1462	104.433	25.1877
Art3	4.35955e-11	4.12924	9.47642	2.29495
Noc4l	7.67103e-38	4.11646	71.584	17.3897
Spon1	0.00467857	4.10704	5.05522	1.23087
Cdkn1a	3.51725e-50	4.09615	155.855	38.0493
Pabpc1	1.40193e-47	4.09446	981.965	239.828
Npm1	6.51738e-79	4.0901	995.05	243.283
Timm8a1	2.72169e-37	4.08737	65.1313	15.9347
Adam8	9.70838e-08	4.08277	16.1452	3.95446
Itgax	1.14471e-05	4.08225	15.3067	3.74958
Prim1	2.42356e-16	4.08221	12.8507	3.14798
H2-D1	2.1828e-30	4.0817	1121.33	274.721
Tgm2	7.04545e-49	4.07109	204.2	50.1586
Ly6k	0.00503662	4.06832	14.6884	3.61045
Nop58	1.28535e-90	4.06798	170.113	41.8176
Gbp9	1.16826e-20	4.06767	48.0483	11.8122
Jdp2	1.82262e-06	4.06677	30.9676	7.61478
Rpl36a	5.3395e-43	4.06191	945.757	232.836
Serpinb8	1.72038e-05	4.06128	4.41126	1.08618
Atp5b	1.07861e-42	4.05447	756.729	186.641
Slc2a6	3.45696e-07	4.05389	13.7619	3.39474
Rrs1	8.69579e-61	4.0521	108.31	26.7293
Glrx	6.02165e-29	4.03164	105.25	26.1061
Esco2	7.45924e-07	4.02337	5.09675	1.26679
Plec	3.9538e-05	4.01959	10.2038	2.53853
Cox7c	1.32293e-23	4.01948	469.068	116.699
Tmbim6	5.64107e-08	4.01824	1282.72	319.225
Shmt2	8.3604e-45	4.01747	85.206	21.2089
Nr6a1	3.07377e-08	4.01051	6.7829	1.69128
Ran	2.93773e-58	4.00467	484.879	121.078
Gas2l3	6.69632e-10	3.99553	12.8404	3.21368
Cd4	2.04389e-12	3.99188	4.05282	1.01527
Smyd2	1.77814e-14	3.99167	19.6764	4.92938
Polr3g	3.46849e-10	3.9885	12.6258	3.16555
Dnph1	3.49205e-11	3.98496	9.55312	2.39729
Klrg2	1.41413e-12	3.98471	10.2921	2.58291
Cd300lb	0.000461181	3.98147	8.06497	2.02563
Cebpb	2.42733e-30	3.9737	593.306	149.308
Ftsj3	8.21805e-69	3.96466	101.932	25.7102
Mcm6	1.42045e-28	3.95367	38.8035	9.81453
Naa25	1.75475e-50	3.95252	72.7501	18.406
Hsd17b7	4.29773e-06	3.94225	10.2587	2.60224
Aebp1	1.52923e-06	3.93999	4.09012	1.03811
Pdia6	2.8519e-13	3.93792	689.633	175.127
Fcna	2.73432e-09	3.91297	5.28598	1.35089
Slc43a3	1.38968e-09	3.90937	10.6287	2.71878
Ankrd13b	1.06416e-11	3.90578	5.96438	1.52707
Thop1	7.97823e-23	3.90512	37.5157	9.60681
Gm6133	1.07349e-07	3.90338	20.8192	5.33364
H2-Q7	5.44559e-21	3.90138	35.2882	9.04506
Gvin1	0.000158419	3.89727	4.61875	1.18512
Zwilch	4.56582e-11	3.89689	5.10012	1.30877
Rpl7a	1.09516e-46	3.89482	1033.16	265.266
Ube2t	2.17908e-13	3.88219	5.92804	1.52698
Rgs18	7.47776e-09	3.87545	4.37334	1.12847
Plaur	2.13999e-25	3.86546	71.8946	18.5992
Fkbp11	8.08803e-07	3.86125	12.3581	3.20056
Rpl41	7.04552e-105	3.85877	3216.01	833.428
Tmem51	0.00378585	3.85847	3.91308	1.01415
Egfl7	4.08606e-12	3.85585	8.72316	2.26231
Plxnc1	0.000273387	3.85386	4.40703	1.14354
Wfdc18	8.75908e-05	3.84908	4.17509	1.0847
Siglec1	4.9871e-05	3.84481	4.56639	1.18768
Dtl	1.14575e-22	3.84407	9.91041	2.57811
Cdc25a	8.74295e-17	3.84067	28.4048	7.3958
Zmynd15	1.65333e-09	3.83795	11.2357	2.92752
Tmed2	1.82222e-10	3.83618	484.441	126.282
Rcn1	3.18566e-36	3.83363	55.6434	14.5146
Tsr1	1.17749e-31	3.83042	51.3391	13.403
Vat1	7.17165e-16	3.82364	29.9894	7.84316
Hpse	0.00350837	3.82163	4.72742	1.23702
Racgap1	6.58625e-05	3.81269	7.8861	2.06838
Pvt1	7.5258e-26	3.80707	46.4595	12.2035
Il1b	2.08656e-42	3.79973	352.084	92.6602
Zdhhc21	5.63163e-17	3.77874	39.3409	10.4111
Ednrb	5.97423e-07	3.77615	8.6241	2.28383
Actg1	6.08793e-45	3.77339	2547.94	675.24
Prc1	8.36984e-05	3.76276	4.57882	1.21688
Ccnb2	0.000699127	3.76102	4.49326	1.19469
Cdca3	3.063e-07	3.7563	5.25658	1.3994
Raph1	8.43243e-15	3.74971	33.2644	8.87119
Clec4a1	3.58844e-14	3.74462	28.1179	7.50887
Cyp4f18	0.00244832	3.74143	11.012	2.94325
Gas7	1.00464e-06	3.74048	6.56569	1.7553
Guca1b	1.43586e-08	3.73706	6.17427	1.65217
Rpl9	4.37856e-71	3.73537	1581.24	423.314
A530013C23Rik	0.00320181	3.72937	4.07756	1.09336
Uqcrb	5.76618e-21	3.72533	370.742	99.5191
Brca2	2.44217e-11	3.72442	10.2201	2.74409
Pole	1.40854e-06	3.72397	4.98989	1.33994
Cenph	2.60815e-09	3.71923	4.84601	1.30296
Gm32089	6.69445e-05	3.71387	3.83364	1.03225
Wdr4	2.47036e-23	3.70931	37.7103	10.1664
Gm26812	2.36737e-13	3.70043	3.86224	1.04373
Prdx1	9.37767e-47	3.69393	567.484	153.626
Impa2	7.28094e-09	3.69075	13.5947	3.68345
Hmmr	8.74944e-09	3.68812	4.19953	1.13867
Gm7324	2.78602e-12	3.6851	29.0085	7.87183
Ccr2	8.55177e-06	3.67393	24.7203	6.72858
Sox12	1.98867e-07	3.66989	5.43926	1.48213
Tubb5	8.82881e-44	3.66957	747.111	203.596
Rpp40	1.39164e-14	3.66698	23.0106	6.27509
Atad3a	9.32517e-59	3.66305	95.5625	26.0882
Ifitm1	6.7546e-05	3.66261	52.6986	14.3883
Ptma	8.43778e-50	3.66196	1829.32	499.546
Rfc4	2.19692e-22	3.66182	24.3504	6.6498
B2m	1.69232e-46	3.66046	3336.35	911.455
Ahcy	0.000694293	3.65905	6.51039	1.77926
Gm17056	3.15603e-09	3.64787	19.3017	5.29122
Tnfsf13os	0.00392752	3.64285	4.93499	1.35471
Pwp2	3.27725e-11	3.6427	24.7914	6.80576
Eif1	1.86777e-26	3.63538	1375.75	378.435
Nsd2	6.62493e-22	3.61919	50.8669	14.0548
Gemin5	7.06368e-13	3.61309	18.787	5.19969
Oas1g	5.6238e-06	3.61212	4.07482	1.1281
Klra2	0.00179832	3.61158	3.80149	1.05259
Mx1	1.54514e-09	3.60072	25.3918	7.05187
Fam241a	1.19026e-06	3.59648	12.5139	3.47949
Emb	0.00951014	3.59059	9.20498	2.56364
S100a6	1.37766e-14	3.58899	29.6696	8.26684
Tuba1c	4.47454e-21	3.58457	60.3003	16.8222
Hnrnpk	8.97314e-17	3.57558	757.721	211.916
Polr1b	1.06767e-11	3.5685	20.4873	5.74115
Irgm1	3.99008e-26	3.56414	113.37	31.8087
M6pr	3.68638e-13	3.55386	294.73	82.9324
Rps25	7.09046e-77	3.55235	1806.47	508.529
Neto2	4.63892e-10	3.54748	3.77806	1.065
Ldha	4.70522e-63	3.54703	583.057	164.379
Gm9774	7.28977e-18	3.54694	42.3038	11.9268
Hbegf	1.85748e-17	3.54468	42.9309	12.1114
Wee1	5.38327e-09	3.53516	10.6189	3.00379
Arhgap8	0.000169004	3.5348	3.53474	0.999984
Atm	1.51227e-16	3.5306	22.3967	6.34359
Eme1	1.23223e-13	3.5292	3.76798	1.06766
Rps27l	1.11917e-35	3.52806	306.403	86.8476
Chtf18	1.34625e-09	3.52707	5.62114	1.59372
Stard4	1.46008e-10	3.52592	7.12539	2.02086
Sh3pxd2b	0.00931218	3.5249	5.96449	1.6921
Mif	1.43588e-85	3.52369	563.491	159.915
Lockd	1.05965e-05	3.52158	4.34838	1.23478
Gm4070	8.60156e-06	3.51955	14.5665	4.13875
Mmp12	0.0122888	3.51112	4.64575	1.32315
Trib3	0.000777378	3.51071	6.99916	1.99366
Grasp	7.62527e-06	3.50763	8.23567	2.34793
Usp31	0.000446411	3.50339	8.14577	2.32511
Rpl24	3.48883e-64	3.50284	1260.03	359.716
Rps19	5.16813e-92	3.49875	2599.76	743.056
B430306N03Rik	5.68656e-16	3.49806	36.2503	10.363
Sdc3	2.6583e-41	3.4947	67.4633	19.3045
Rpl3	4.74034e-79	3.48713	1964.29	563.299
Zdhhc2	2.91901e-07	3.4812	3.82881	1.09985
Knl1	2.52413e-08	3.48039	3.83232	1.10112
A630089N07Rik	1.12093e-09	3.47963	9.55103	2.74484
Homer1	1.65884e-05	3.47866	16.8836	4.85348
Arhgap15	3.48059e-10	3.47283	16.0707	4.62754
Sema6b	8.74491e-08	3.45968	13.4497	3.88756
Bop1	1.06278e-47	3.45908	75.6571	21.872
Naca	5.77397e-55	3.45734	882.789	255.338
Tgm1	0.000691268	3.45712	6.72236	1.9445
Pa2g4	4.26786e-63	3.45383	251.861	72.9222
Rpl5	3.98914e-57	3.45321	947.7	274.44
Fosl2	1.49761e-05	3.45252	23.5286	6.81492
Hspd1	8.12401e-84	3.44895	292.353	84.7658
Tuba4a	8.78444e-07	3.44579	13.9083	4.0363
Itsn1	6.4508e-08	3.444	12.4757	3.62246
Lmnb1	4.18393e-10	3.44059	33.2945	9.67697
Selenof	3.48911e-07	3.4393	365.609	106.303
Il1rn	7.32001e-08	3.43788	44.6178	12.9783
Ptger4	2.60793e-06	3.436	7.14147	2.07842
Taf4b	0.000108983	3.43392	6.55383	1.90856
Cox6a1	7.99095e-23	3.42432	375.039	109.522
Trim21	2.65662e-09	3.42391	16.238	4.74253
Rab37	0.0120963	3.42349	4.03769	1.17941
Foxn2	5.72518e-10	3.41104	28.2186	8.27273
Hirip3	8.35735e-16	3.40766	38.1457	11.1941
Impdh1	1.19877e-07	3.4067	9.54739	2.80254
Anxa1	0.0127448	3.40347	5.85521	1.72036
Tnp2	0.00224037	3.39571	3.41019	1.00426
Zmynd19	6.91826e-19	3.39525	28.5455	8.40749
Hspa8	1.67983e-61	3.39484	3328.98	980.601
Irf1	6.12287e-31	3.39438	167.138	49.2395
Pkm	2.71334e-65	3.39003	852.179	251.378
Srgn	1.73595e-72	3.3894	987.93	291.476
Slc30a4	1.25301e-13	3.38301	22.6446	6.69362
Ctxn1	0.000908353	3.37193	4.89122	1.45057
Sumo2	2.70211e-18	3.37058	380.883	113.002
Ranbp1	1.0043e-57	3.36947	356.798	105.891
Dis3	8.24345e-13	3.36152	23.9541	7.12598
Stat1	2.7244e-56	3.36084	186.577	55.5151
Net1	0.0036585	3.35994	4.03701	1.20151
Nepro	5.38478e-09	3.35242	14.2759	4.2584
Mbd2	6.31361e-11	3.35023	35.6083	10.6286
Stap1	8.28406e-05	3.34735	6.75341	2.01754
Dna2	4.85827e-08	3.34715	16.028	4.78855
Slfn2	4.50627e-104	3.3399	258.646	77.4414
Slc15a2	3.67916e-10	3.33906	10.4984	3.14411
Igtp	1.69895e-42	3.3377	185.852	55.6826
Cnbp	2.69448e-30	3.32963	610.142	183.246
Cxcl16	5.7522e-45	3.32731	202.086	60.7354
Zc3h12c	0.00172433	3.3249	8.45055	2.5416
Slc3a2	2.77554e-24	3.32262	892.398	268.583
Mcm2	4.6575e-19	3.31978	17.981	5.41633
Dph6	1.33442e-17	3.31037	36.4079	10.9981
Piwil2	6.80154e-05	3.30751	3.93076	1.18843
Mcph1	1.63504e-06	3.30227	13.5397	4.10011
Tmem238	6.0141e-08	3.30071	17.1472	5.19501
Trim37	7.01691e-05	3.3003	11.038	3.34453
Rftn1	2.08043e-15	3.29907	29.0789	8.81427
Gpr137c	0.00525457	3.29018	8.49347	2.58146
Ms4a6c	1.639e-44	3.28696	219.725	66.8474
Mis18bp1	0.000358558	3.28535	5.88443	1.79111
Clec4b1	0.000539592	3.28344	4.09656	1.24764
Adm	0.000310869	3.2784	3.67612	1.12132
Smyd5	3.895e-29	3.27366	62.6147	19.1268
Ino80	2.63959e-13	3.2719	30.9858	9.47026
Trak2	1.90902e-05	3.27015	12.217	3.7359
Ptpn7	0.00174965	3.26908	3.70695	1.13395
Nampt	1.4665e-32	3.26336	78.8941	24.1757
Gm48529	1.04811e-10	3.26331	3.30896	1.01399
Metrnl	5.23313e-09	3.24917	25.1853	7.75128
Ifrd2	1.54954e-17	3.24737	27.7882	8.55714
Sik1	0.000143433	3.24721	8.84544	2.72401
Rpl38	2.50582e-71	3.24462	1554.17	478.998
Il1a	1.32501e-14	3.23971	361.308	111.525
Gpx7	3.06494e-08	3.22982	5.28205	1.6354
Otud4	2.99138e-16	3.22833	44.8208	13.8836
Cenpf	1.29827e-07	3.22784	10.4175	3.2274
Nop56	1.60617e-68	3.22675	300.045	92.9867
Ezh2	7.77966e-09	3.21886	20.2753	6.2989
Cpd	2.47669e-25	3.21497	46.4709	14.4545
Lig1	1.54933e-20	3.21448	35.7781	11.1303
Hist2h2ac	4.70479e-06	3.21256	9.61081	2.99163
Ube2c	0.000342434	3.20797	3.67923	1.1469
Zfp593	2.46408e-26	3.20073	52.5947	16.4321
Csrp1	0.00041424	3.1996	9.77119	3.05388
BC030867	5.91844e-10	3.19539	3.29115	1.02997
Tbrg4	7.79687e-21	3.18885	41.9327	13.1498
Ppan	9.78448e-62	3.18854	144.766	45.4019
Id1	0.000492119	3.1849	6.34349	1.99174
Slc29a2	2.52001e-05	3.18432	8.59456	2.69903
Grwd1	3.16493e-35	3.18232	55.1603	17.3334
Dusp2	1.2566e-06	3.18088	23.4215	7.36321
Kcnab2	0.000580116	3.17846	4.34666	1.36754
Arf1	8.09209e-10	3.16033	513.267	162.409
D10Wsu102e	4.10981e-16	3.15352	45.0577	14.2881
Psmc3ip	1.33632e-10	3.15289	11.2094	3.55528
Fignl1	4.30751e-09	3.14875	5.92769	1.88255
Ftl1	1.28377e-34	3.14786	3133.37	995.395
Pycr1	7.59291e-06	3.14688	7.45886	2.37024
Dkc1	7.58211e-29	3.14509	82.185	26.1312
Gapdh	1.80846e-63	3.14485	1706.11	542.511
Gm44751	0.00460788	3.14464	6.72026	2.13705
Pdia3	4.63866e-20	3.14413	1112.96	353.979
Spc24	0.000230958	3.13638	13.2152	4.21352
Snapc4	1.23691e-08	3.13082	22.3185	7.12864
Fam120c	7.05669e-06	3.1279	4.2621	1.36261
Gnb2	0.00271124	3.12672	420.826	134.59
Nme1	6.5454e-76	3.12449	275.602	88.2069
Cpne8	0.000903498	3.11693	3.54391	1.13699
Trim30b	4.56034e-06	3.11206	23.384	7.514
Ric1	1.81835e-08	3.1107	22.4088	7.2038
Dctd	3.6588e-12	3.10821	14.0038	4.50543
Ncl	2.33032e-71	3.10812	643.171	206.932
Car13	0.0131048	3.10344	3.72413	1.2
Stat2	4.70358e-23	3.10322	58.2495	18.7707
Eif1ad	1.18485e-36	3.09515	101.315	32.7336
Eef1akmt4	1.9994e-21	3.09335	47.924	15.4926
Rpl22l1	6.3882e-28	3.08697	365.272	118.327
Mb21d2	0.00013231	3.08636	5.44519	1.76428
Rps14	6.4915e-85	3.08588	2265.21	734.059
Bms1	2.43884e-15	3.08139	30.2081	9.8034
Egln1	1.51303e-10	3.07393	28.4428	9.25292
Nolc1	2.04779e-46	3.07084	122.612	39.928
Oas1a	9.47053e-11	3.06131	13.3783	4.37011
Arhgap10	0.00127115	3.05964	3.74944	1.22545
Heatr1	3.21326e-14	3.05853	34.9609	11.4306
Dut	7.26141e-12	3.05736	18.147	5.93551
Mcrip2	8.6309e-20	3.05733	56.2293	18.3917
Zfp609	2.51582e-10	3.05414	29.6692	9.71442
Topbp1	5.91226e-15	3.05382	25.5169	8.35573
Impdh2	1.35472e-51	3.04726	176.485	57.9161
Tap1	4.84718e-61	3.04551	180.858	59.3849
Pgap1	4.7657e-06	3.04464	14.9494	4.91007
Tekt2	5.20593e-09	3.0421	3.25551	1.07016
Nop16	2.56266e-46	3.04053	86.0306	28.2946
Myh10	3.39528e-08	3.03858	12.88	4.23881
Cenpe	1.78026e-05	3.03671	3.5827	1.1798
2610318N02Rik	2.31428e-05	3.03603	3.51749	1.15858
Qtrt2	0.000253909	3.03573	8.49223	2.79742
Nuf2	2.21438e-06	3.03556	3.5838	1.18061
Rad51	0.001065	3.03351	4.10562	1.35343
Plxna1	0.00184182	3.033	4.71601	1.5549
Ppat	1.65849e-14	3.03063	22.5768	7.44953
Cdca8	0.000120954	3.03007	6.29924	2.07891
Cdk18	3.78028e-07	3.02602	5.54154	1.8313
Pola1	0.000218185	3.02211	9.06012	2.99794
Psat1	1.13508e-23	3.01914	50.1731	16.6184
Enpp1	3.67681e-07	3.01697	15.1822	5.03226
Olfr1328	0.00012763	3.01326	3.20894	1.06494
Npm3	8.22608e-38	3.01076	124.911	41.4882
Bub1	9.16101e-08	3.00895	3.02029	1.00377
Flna	5.36333e-16	3.00828	50.0853	16.6491
Gnl3	9.38371e-65	3.00193	200.41	66.7606
Tnfaip2	4.08882e-12	3.00079	65.3025	21.7618
Bzw2	1.39475e-22	2.99712	67.6512	22.5721
Ak4	0.00240473	2.99625	3.27051	1.09154
Selenok	8.54599e-06	2.99513	373.159	124.588
Il12rb1	0.00923228	2.99372	3.01203	1.00612
Plekho2	9.50298e-25	2.99244	97.435	32.5604
Lpp	1.68798e-27	2.98739	67.9797	22.7555
Txnrd1	9.07545e-22	2.98446	80.0198	26.8122
Cbs	0.00187933	2.98336	3.57221	1.19738
Gm14296	1.46808e-05	2.98267	8.9315	2.99446
Plk1	3.73945e-05	2.98164	3.78399	1.2691
1700109H08Rik	0.000210323	2.97829	3.97363	1.3342
Ccdc86	1.40469e-74	2.97727	230.198	77.3185
Dnhd1	0.000297787	2.97661	3.2416	1.08902
Ndufa4	2.36655e-15	2.97374	295.882	99.4984
Bri3bp	2.27753e-23	2.97075	56.0023	18.8512
Cacybp	2.0404e-41	2.96902	151.537	51.0396
Nrros	1.98113e-22	2.96784	390.541	131.591
Phf11b	1.54641e-17	2.96437	90.0933	30.392
Suco	2.68545e-10	2.96165	33.7499	11.3956
Gpr84	2.08516e-41	2.9594	700.941	236.853
Rtp4	1.60612e-29	2.95189	123.979	41.9999
Abhd11	2.39699e-19	2.94648	60.5639	20.5547
Psmb8	4.11723e-35	2.94396	518.181	176.015
Klf9	0.000270797	2.93915	8.14916	2.77263
Capn1	1.84065e-08	2.93801	11.5695	3.93787
D17Wsu92e	8.84909e-16	2.93606	47.5887	16.2084
Adora1	0.000510038	2.93174	4.22248	1.44026
Ipo4	2.25718e-13	2.93166	35.1484	11.9892
Actr3	2.05016e-25	2.92832	413.262	141.126
Cers6	1.31783e-06	2.92825	24.0414	8.21018
Gla	5.01036e-05	2.92592	13.3064	4.54776
Ube2o	8.36738e-13	2.91967	19.1823	6.57004
Ace	0.00890815	2.9188	2.91636	0.999162
Gm48105	0.0125184	2.91722	3.12619	1.07163
Plekhm2	2.08805e-10	2.91609	41.4896	14.2278
Tmem97	3.51799e-35	2.91474	76.9441	26.3983
Pgk1	3.31768e-52	2.9141	203.843	69.9505
Mybbp1a	2.18571e-44	2.91345	109.422	37.5575
Lars2	2.7425e-09	2.9124	38.5495	13.2363
Ptges3l	5.26212e-08	2.90672	4.31703	1.48519
Ints2	7.18854e-07	2.90575	21.2447	7.31126
Capn2	1.36508e-05	2.9031	14.5414	5.00891
Myl12a	3.34255e-15	2.89623	254.143	87.7496
Dscc1	2.07036e-06	2.89394	5.18893	1.79303
Pogk	4.61805e-09	2.89249	28.8916	9.98849
Tslp	2.1212e-12	2.88779	11.1961	3.87703
Ccne1	1.09549e-08	2.88251	3.22979	1.12048
Map3k8	1.36079e-25	2.88227	63.9789	22.1974
Rps7	7.66905e-65	2.88022	1501.76	521.404
Ptgs2	7.94236e-08	2.87852	24.2031	8.40815
Chek1	1.40955e-09	2.87675	4.10301	1.42627
Hint1	2.08876e-53	2.87604	513.318	178.481
4930455G09Rik	0.00239262	2.874	2.90994	1.01251
Zap70	0.00651665	2.87348	2.94714	1.02564
Papd7	1.91799e-12	2.87165	23.5757	8.2098
Ggct	2.22629e-10	2.86956	21.8066	7.59928
C5ar1	4.08126e-24	2.86892	311.053	108.422
Nomo1	2.62895e-22	2.86465	45.3183	15.8198
Wdr62	0.000370965	2.86425	4.69144	1.63793
Tcof1	1.99854e-36	2.86401	81.8618	28.5829
Rps15a	1.52846e-63	2.86199	1793.21	626.56
Gm13269	5.34819e-05	2.86022	4.87323	1.70379
Mical2	0.000847323	2.85911	3.29685	1.1531
Cdt1	1.78149e-14	2.85398	22.6576	7.93895
Atp5g2	2.71486e-22	2.85394	409.891	143.623
Larp4	2.46985e-31	2.85299	74.6578	26.1683
Nhp2	7.79941e-58	2.85262	171.996	60.2939
Vcam1	8.91259e-11	2.85021	23.7792	8.34295
Pold1	4.05961e-11	2.84764	21.227	7.45425
Mfsd6	0.00781662	2.84709	5.89508	2.07057
Zfp971	0.0127695	2.84639	3.99006	1.40179
Rer1	1.96324e-09	2.84418	259.773	91.335
Pinx1	3.46768e-18	2.84394	46.9515	16.5093
Kifc1	1.88271e-06	2.84193	3.96514	1.39523
Atp1a3	6.45607e-05	2.84089	6.71861	2.36497
Eif2ak2	1.69136e-25	2.83853	77.3393	27.2463
Mdc1	5.78528e-06	2.83768	18.7456	6.60597
Utp4	6.37996e-21	2.83753	32.4786	11.4461
Dennd3	0.00508057	2.8366	3.63211	1.28044
Dnajc21	2.16019e-18	2.83349	54.6557	19.2892
Rpl17	2.85999e-66	2.83179	1745.67	616.454
Pde4d	0.000735529	2.83169	8.87242	3.13326
Tomm20	2.96492e-29	2.82902	338.506	119.655
Laptm4a	2.09082e-09	2.82885	781.728	276.341
Sec61g	1.08751e-22	2.82873	473.25	167.301
Acot6	0.00351826	2.82777	7.54597	2.66852
Tlcd1	0.00034095	2.82744	4.9345	1.74522
Spi1	6.91224e-15	2.82711	899.445	318.15
Cmah	1.77458e-05	2.8263	3.57039	1.26327
Ubr4	7.62553e-18	2.82592	58.8004	20.8075
Fzd9	2.57722e-05	2.82532	3.54304	1.25403
Chst2	2.20506e-06	2.82483	11.9794	4.24075
Mcm7	8.38079e-12	2.82451	39.0312	13.8188
Polr1e	7.74844e-07	2.82313	19.3075	6.83903
Oaz1	6.72973e-28	2.82078	934.835	331.41
Rbbp8	1.08608e-06	2.81908	15.7619	5.59114
Gm10031	0.00261566	2.81846	5.09938	1.80928
Cdca5	3.17966e-06	2.81737	4.22331	1.49902
Rbm3	5.90122e-41	2.8171	409.868	145.493
Rars	7.72085e-33	2.8155	104.243	37.0247
Manf	7.6905e-11	2.81336	425.581	151.271
Gm37634	3.259e-07	2.81264	4.83069	1.71749
Mrto4	2.67764e-42	2.81214	111.106	39.5095
Csrnp1	4.91026e-16	2.81152	69.3406	24.663
Tmem171	3.42868e-05	2.80766	2.80706	0.999788
Snx2	4.50674e-29	2.80076	244.847	87.4216
Prpf31	3.222e-30	2.79885	96.3969	34.4416
Ptrh1	0.000352523	2.79855	6.24328	2.2309
Calm1	9.85607e-46	2.79476	705.266	252.353
Fbxw7	4.32467e-10	2.79338	37.6478	13.4775
Rpgrip1l	0.00706685	2.79192	8.10917	2.90452
Ets2	6.63902e-09	2.79141	36.7228	13.1556
Thbd	0.000122534	2.79051	3.18199	1.14029
Ddx21	3.13964e-43	2.78915	147.524	52.8923
Aen	9.87631e-21	2.78766	61.3734	22.0161
Trim25	2.77381e-05	2.7874	23.027	8.26114
Cstad	0.00159879	2.78454	3.31257	1.18963
Snrpb	3.08812e-15	2.7836	316.106	113.56
Rplp0	1.37093e-64	2.78314	2438.85	876.294
Hdhd3	9.01619e-05	2.78228	7.52858	2.7059
Rpl36a-ps1	4.72539e-11	2.77988	32.7625	11.7856
Clcn5	4.05152e-10	2.77722	37.493	13.5002
Tma16	9.13909e-16	2.77408	43.3866	15.64
Sem1	1.4655e-16	2.77356	241.511	87.0761
Hspe1	5.18529e-55	2.77196	531.251	191.652
Alpk1	0.000173006	2.77022	6.47094	2.33589
Epop	1.64849e-08	2.76918	18.083	6.5301
Trim30c	0.000224867	2.76789	14.3578	5.18727
Mcm4	3.34655e-09	2.76558	19.0599	6.89184
1110004E09Rik	5.21904e-15	2.76544	35.0316	12.6676
Wdr46	4.75994e-29	2.76436	67.0246	24.246
Trim59	0.000222817	2.76391	3.88076	1.40408
Parp10	2.21277e-16	2.76204	67.1526	24.3127
AI427809	1.52366e-07	2.76178	3.33146	1.20627
Setd7	1.37902e-08	2.76037	21.2831	7.71023
Fcho1	0.00696827	2.75942	3.31342	1.20077
Sh3bgrl	3.70323e-09	2.75926	19.9821	7.24185
Usp1	3.20351e-18	2.75886	47.6653	17.2772
Smg7	4.17882e-11	2.75806	35.7894	12.9763
Abl2	6.14142e-18	2.75737	41.6581	15.1079
Tab3	0.00173041	2.75277	7.61305	2.7656
Pvr	4.07314e-11	2.74224	31.004	11.3061
Prmt7	3.41597e-22	2.74185	63.0502	22.9955
Suv39h1	9.53404e-07	2.73919	22.5012	8.21453
Evi2a	2.21384e-07	2.73665	573.674	209.626
Bcl2a1b	1.78325e-08	2.73423	201.031	73.5237
C130013H08Rik	5.8728e-06	2.7334	9.513	3.48027
Ifit1bl1	0.00125159	2.73276	3.32266	1.21586
Snx5	4.12716e-09	2.73234	611.176	223.683
Acot7	2.30811e-06	2.73216	18.5292	6.7819
Pkd1l3	2.30231e-09	2.72968	2.73609	1.00235
Olfr482	0.00229421	2.72732	4.79981	1.7599
Xpo1	7.20364e-17	2.72636	38.965	14.2919
H2-K1	3.78254e-37	2.72357	744.377	273.309
Snrpa1	1.27318e-39	2.72342	120.401	44.2094
Eif3g	1.25225e-31	2.72162	266.55	97.9381
Cd53	0.000119404	2.72128	1202.03	441.715
Fanca	0.00963495	2.72002	2.98329	1.09679
Ms4a6d	4.42854e-28	2.71859	296.533	109.076
Ddx39	6.35976e-30	2.71621	84.9897	31.2898
Gm26609	0.00120437	2.71482	5.94244	2.18889
Ccl3	2.58613e-20	2.71394	3686.49	1358.35
Cdkn2a	3.68996e-07	2.71366	4.03113	1.48549
Cct3	7.16493e-56	2.71191	271.237	100.017
Psmb2	8.78834e-16	2.71153	189.436	69.8633
Cxcr4	0.00466874	2.71046	8.61175	3.17724
Hmgb1	7.89907e-09	2.71022	542.456	200.152
Ulbp1	3.05772e-06	2.7101	6.91924	2.55313
Pdxk	2.99065e-06	2.70836	20.2448	7.47491
Ranbp2	2.07783e-31	2.70711	91.1938	33.6868
Fam208b	4.46355e-16	2.70659	49.7225	18.3709
Irf8	8.18356e-21	2.70606	1253.68	463.284
Rpl32	6.5696e-94	2.70541	2668.51	986.357
Rap2b	2.08223e-10	2.70217	28.6045	10.5858
Gm49207	3.39473e-08	2.7021	22.6905	8.39734
Prmt1	3.47025e-60	2.70175	250.084	92.5639
Apol7c	0.00268815	2.69471	2.69468	0.999988
Gadd45g	5.68952e-17	2.69394	245.844	91.2582
Mettl1	8.10187e-36	2.69193	101.426	37.6776
Sgo2a	0.00218646	2.69162	3.10809	1.15473
1700065D16Rik	2.22446e-09	2.69063	2.9082	1.08086
Nfkbiz	3.12194e-29	2.69009	181.458	67.4541
H2-T23	1.35701e-05	2.69006	196.98	73.2251
Map2k3os	1.62453e-05	2.68907	8.36127	3.10936
Tmem178	0.000149842	2.68704	2.78505	1.03648
Srm	7.83024e-66	2.68591	241.482	89.9069
Mfsd12	1.93728e-30	2.67928	68.2661	25.4793
Ociad2	5.54445e-05	2.67715	2.82379	1.05477
Aurkb	1.39299e-06	2.67667	5.00408	1.86951
Ppib	3.93021e-09	2.67615	625.535	233.745
C1qbp	1.9806e-36	2.67404	195.007	72.9262
Pcdhga8	0.00648266	2.67389	3.13076	1.17087
Ero1l	3.79094e-13	2.67367	27.8221	10.406
Slc20a1	1.12841e-09	2.66893	26.7563	10.0251
AW011738	0.00176872	2.66842	11.1711	4.18641
4930513N10Rik	0.00163129	2.66576	4.8058	1.80279
Nceh1	2.00283e-15	2.66408	38.2383	14.3533
Nab1	2.33628e-07	2.66264	34.8151	13.0754
Spag5	5.22624e-05	2.66145	2.89677	1.08842
Hnrnpa1	7.96893e-48	2.66096	278.908	104.815
Ier5l	0.00522497	2.65979	4.39906	1.65391
Rpn2	2.21214e-23	2.65854	515.46	193.888
Kmt5a	2.00834e-19	2.65544	52.2843	19.6895
Atad2	1.00725e-05	2.65374	22.3712	8.43004
Fdxr	8.69767e-12	2.64931	36.96	13.9508
Shf	0.00287937	2.64806	9.04742	3.41662
Kctd9	1.80541e-05	2.64602	8.03345	3.03605
Capg	7.03076e-31	2.64337	120.297	45.5088
Urb2	1.50263e-05	2.64283	6.26095	2.36903
Lhpp	3.03589e-05	2.6425	9.56773	3.6207
Dmrtb1	8.77038e-05	2.64131	6.67015	2.52532
Lrrc4	0.000355705	2.63783	7.5264	2.85325
Sp100	2.196e-14	2.63677	49.4046	18.7368
Cox6b1	4.7714e-22	2.63487	415.938	157.859
Ccl4	4.2963e-29	2.63393	3747.08	1422.62
Aven	1.28887e-08	2.6339	24.6618	9.36324
Taf1d	3.99029e-27	2.63356	229.168	87.0183
Srsf2	1.89149e-29	2.62978	599.371	227.917
Tnfrsf12a	7.30667e-11	2.62901	28.1985	10.7259
Rps3	3.85659e-64	2.62474	1922.05	732.28
Nusap1	6.76313e-06	2.62339	3.13255	1.19408
Rrp9	7.32741e-19	2.62149	51.379	19.5992
Xkr6	0.0001801	2.61973	7.96238	3.03939
Elac2	7.90249e-15	2.61903	32.3478	12.3511
Cstb	2.62816e-23	2.61489	138.692	53.0392
Trmt61a	2.67858e-23	2.61107	64.0828	24.5427
Gins2	5.46398e-13	2.61077	15.6026	5.97624
Ppargc1b	1.16558e-06	2.60627	8.87328	3.40459
Gm42715	0.00505688	2.60401	9.94136	3.81771
Rab23	9.56878e-05	2.60106	12.0899	4.64806
Ubqln4	1.85546e-10	2.60009	26.4875	10.1872
Hmgcr	4.44605e-05	2.59889	22.9675	8.8374
2010111I01Rik	1.72142e-11	2.5985	31.3272	12.0559
Klhl11	2.86696e-05	2.59749	6.55167	2.52231
Heatr3	1.00024e-11	2.59342	29.3365	11.3119
Nle1	1.26528e-15	2.59148	36.3141	14.0129
Hsbp1	1.94197e-15	2.59137	347.935	134.267
Mvd	1.9625e-05	2.59123	18.5836	7.17174
Baiap2	2.01171e-12	2.58865	24.8472	9.59852
Stmn1	6.94319e-12	2.58531	93.3358	36.1024
Exo1	0.00040824	2.58459	3.27875	1.26858
Sdf2l1	4.35911e-17	2.58326	350.997	135.874
Prnp	2.98542e-05	2.58278	13.5497	5.24618
Pi4ka	4.42253e-07	2.58095	27.4416	10.6324
Pdxp	0.000204731	2.58049	8.3269	3.22686
Fxn	1.23684e-08	2.57953	19.7456	7.65473
Fam71a	5.8292e-11	2.57949	71.464	27.7047
Wtip	1.90869e-06	2.57944	9.56569	3.70843
Rif1	5.10573e-18	2.57636	56.1628	21.7993
Gm12216	0.00160489	2.572	18.052	7.01866
Sdcbp	2.45064e-13	2.57096	347.602	135.203
D16Ertd472e	6.7018e-05	2.5709	14.7812	5.74943
Herc6	2.27502e-13	2.56866	66.8133	26.011
Noc3l	1.51348e-06	2.56843	16.2444	6.32464
Bcl6	0.000481043	2.56762	19.754	7.69353
Dhx37	7.56926e-06	2.56678	13.1278	5.11452
Diaph1	4.19012e-08	2.56628	30.4681	11.8725
Anp32b	7.66578e-48	2.56562	190.708	74.3321
Anxa5	1.61463e-22	2.56334	89.7485	35.0123
N4bp2	0.00140394	2.56271	17.3517	6.77086
Mecr	6.93411e-09	2.56163	23.8842	9.3238
AW112010	2.31344e-10	2.56018	92.8381	36.2623
Samsn1	0.0124831	2.55975	284.92	111.308
Zfp568	0.00355303	2.55948	7.36172	2.87626
Bysl	2.69609e-11	2.55806	34.3875	13.4428
Akr1b8	2.04093e-08	2.55769	2.96377	1.15877
Lox	4.57142e-08	2.55706	2.96896	1.16108
Ddost	1.04432e-08	2.55521	317.818	124.38
Cenpi	2.46956e-06	2.55314	3.21036	1.25742
Nap1l1	1.64975e-35	2.55267	113.536	44.4774
Polr1d	9.30493e-25	2.55142	224.247	87.8911
Xpo5	0.00436724	2.55046	7.83843	3.07333
Pprc1	4.31652e-09	2.55002	26.166	10.2611
Cacnb2	9.89256e-06	2.54734	24.7496	9.71586
Gnas	0.000160084	2.54548	625.158	245.595
Cfl1	2.59316e-48	2.54447	1773.37	696.951
Hnrnpa3	3.93828e-24	2.54382	350.675	137.854
Limd1	1.89963e-08	2.54239	32.61	12.8265
Cox6c	8.33786e-18	2.54202	311.803	122.659
Insig1	9.09461e-08	2.53895	22.0997	8.70424
Usmg5	3.13208e-23	2.53789	241.001	94.9612
Eif4e	8.36749e-31	2.53736	159.157	62.7255
Diaph3	1.60829e-05	2.53664	3.83302	1.51106
Jak2	8.43402e-05	2.53635	18.9729	7.48037
Psma4	1.71898e-32	2.53376	270.18	106.632
Kif1c	0.00294637	2.53285	9.77829	3.86059
Gtf2f1	3.99649e-26	2.53131	76.3943	30.1797
Acaca	0.00378778	2.53075	9.90711	3.9147
Cct5	5.81213e-42	2.53064	297.306	117.482
9330136K24Rik	0.003125	2.53005	3.39045	1.34007
Cenpb	5.47437e-19	2.52814	64.5832	25.5457
Tpi1	8.01001e-43	2.52762	312.689	123.709
Hist1h3c	0.00897653	2.52678	2.59881	1.0285
Samhd1	7.40168e-34	2.52643	196.581	77.8098
Mybl2	3.19676e-05	2.52538	2.89021	1.14447
Rpl10a	8.56172e-54	2.52463	1559.36	617.657
Styx	0.000723185	2.52301	11.6553	4.6196
Reps2	1.221e-06	2.52262	4.00152	1.58625
Slc6a9	0.00585163	2.52081	4.60913	1.82843
Tacc3	5.93101e-07	2.52064	10.7239	4.25442
Irak1bp1	5.23277e-05	2.52063	6.17926	2.45148
Nop14	2.24678e-23	2.51862	56.0878	22.2692
Cycs	3.64215e-36	2.51725	217.049	86.2244
Rnf130	0.00212956	2.51676	256.789	102.032
Il1rap	0.0058289	2.51512	8.1451	3.23845
Iqsec1	0.00629844	2.51359	21.3032	8.47518
Cenps	3.88472e-06	2.51357	10.4337	4.15094
Nup205	5.45096e-06	2.51299	15.3328	6.10144
Pemt	0.00283668	2.50886	5.0437	2.01036
Ubap2	7.29256e-11	2.50841	25.7968	10.2841
Arhgap21	0.000182412	2.50824	11.2753	4.4953
Haus3	3.49611e-09	2.50781	24.2386	9.66523
Phf11d	1.68952e-14	2.50706	75.5249	30.1248
Zfp141	1.4381e-06	2.50645	20.0424	7.99631
Arpc5	4.75086e-15	2.50622	270.541	107.947
P4ha2	0.0020188	2.50566	3.68247	1.46966
Carm1	2.37277e-07	2.50278	23.2595	9.29348
Cct8	1.50066e-46	2.50234	297.735	118.983
Slc39a6	3.09934e-10	2.50114	38.4728	15.3821
Gm43796	4.48327e-05	2.5007	22.3424	8.93445
3110082I17Rik	4.319e-12	2.4997	29.7878	11.9166
Rap1a	0.00012453	2.49922	287.289	114.952
H2afz	5.81434e-24	2.4977	555.696	222.483
Rps27	2.15578e-66	2.49732	2207.68	884.02
Cct4	1.45313e-24	2.49641	216.729	86.8165
Pms1	0.0121672	2.49577	10.994	4.40503
Tomm7	3.83176e-14	2.49399	169.936	68.1385
Mir17hg	0.000382563	2.49395	7.31747	2.93409
AC113595.1	0.002095	2.49274	4.0779	1.63591
Nifk	2.11249e-26	2.49247	100.208	40.2044
Pdss1	1.85212e-13	2.49225	14.1716	5.68626
2011-09-01	1.1273e-12	2.4917	30.2558	12.1426
Atp5g1	5.2361e-54	2.48973	414.672	166.553
Snrpd1	1.88089e-47	2.48887	163.196	65.57
Crtc1	1.45053e-06	2.48835	15.8041	6.35122
Prmt3	4.95855e-12	2.48735	48.383	19.4516
Med21	2.92505e-09	2.48655	114.594	46.0854
Vmn2r100	1.3054e-06	2.48564	2.4916	1.0024
Rho	0.00109226	2.48561	2.4916	1.00241
Efhd2	1.99795e-17	2.48487	641.652	258.223
Xrcc3	0.00297364	2.48411	4.35068	1.7514
Cdv3	7.45974e-33	2.48183	105.022	42.3165
Cotl1	7.37427e-10	2.48061	654.798	263.967
Wdr74	2.78039e-17	2.47994	58.8735	23.7399
Mt1	2.64942e-24	2.47777	440.577	177.812
4933417D19Rik	0.000139757	2.47725	2.64736	1.06867
Ms4a3	0.000914922	2.4761	2.47606	0.999986
Cdk1	1.62742e-06	2.47592	13.1958	5.32964
Agpat5	5.45561e-26	2.47571	74.2772	30.0023
Myo10	0.000772966	2.47537	5.88681	2.37815
Gars	1.17558e-26	2.47354	111.259	44.9796
Psme2	1.17683e-29	2.47224	282.928	114.442
Itgad	0.00203779	2.47212	2.62673	1.06254
Larp1	8.69143e-36	2.47117	98.9089	40.0252
Prps1	1.0645e-15	2.47107	40.8706	16.5396
Tpm4	1.6232e-21	2.47093	63.3377	25.6331
Fam206a	1.32817e-06	2.47076	15.0739	6.10092
Mdh2	1.96788e-21	2.47034	207.348	83.9351
Gm10260	7.65058e-05	2.47019	4.13825	1.67527
Lif	0.000657102	2.46975	2.56825	1.03988
Fam98a	2.14312e-09	2.46956	31.3943	12.7125
Gm6116	1.94751e-07	2.46905	2.65748	1.07632
Aldoa	4.61674e-26	2.46838	291.137	117.947
Rufy3	2.6329e-12	2.46719	43.1937	17.5072
Akr1a1	7.51194e-22	2.46676	386.425	156.653
Nup188	2.15834e-09	2.46651	14.1999	5.75711
Spcs2	8.67657e-16	2.46596	593.158	240.539
Hspa9	2.56488e-29	2.4648	136.255	55.2805
Ywhae	1.33121e-24	2.46364	619.548	251.477
Tcf19	3.79392e-06	2.46239	8.52549	3.46229
Sec61b	4.09008e-21	2.4606	262.084	106.512
Dcp2	5.25808e-13	2.45996	35.2549	14.3315
Tagln2	6.10219e-42	2.45956	170.078	69.1494
Tnfsf18	1.88153e-05	2.45843	2.71759	1.10541
Eif1a	4.47225e-28	2.45789	100.927	41.0623
Wdr43	1.93828e-34	2.45746	120.706	49.118
Psma7	1.78564e-38	2.45663	396.485	161.394
Rpusd2	3.7814e-05	2.45643	5.11284	2.08141
Ctsl	4.90654e-12	2.45503	1587	646.427
Anln	0.000104817	2.45497	3.01256	1.22713
Selenow	6.79009e-33	2.45455	128.989	52.5511
Zfp407	0.00116734	2.45383	17.5521	7.15293
Eif2s1	5.78273e-34	2.45363	148.781	60.6369
Rab13	0.0048417	2.45258	3.95624	1.61309
Shisa8	0.00851978	2.45256	2.4521	0.99981
Fkbp1a	4.23361e-22	2.45234	251.389	102.51
Cox6a2	1.06202e-08	2.45125	28.9792	11.8222
Il15ra	9.77513e-09	2.4499	26.4129	10.7812
Gyg	8.47136e-13	2.44824	73.7128	30.1084
Sub1	1.8131e-19	2.44716	353.178	144.322
Nostrin	0.00367042	2.44686	3.34201	1.36584
1700092M07Rik	1.32998e-06	2.44389	2.60867	1.06743
Slc31a1	1.69096e-26	2.44181	108.353	44.374
Spout1	6.08343e-15	2.44072	48.5532	19.893
4930599N23Rik	0.00154459	2.43978	4.51864	1.85207
Pik3ap1	0.000286214	2.43911	17.9707	7.36772
Rps5	1.77458e-61	2.4389	2129.47	873.13
Psma2	2.04201e-18	2.43707	230.969	94.7732
Trip6	3.90312e-06	2.43609	13.8243	5.67478
Ncbp1	1.57816e-10	2.43418	37.3077	15.3266
Adhfe1	3.28326e-06	2.43366	2.54969	1.04768
Psma5	4.60568e-22	2.43258	147.765	60.7439
Braf	2.08789e-08	2.43162	37.1095	15.2612
Fkbp2	2.64585e-11	2.43103	285.158	117.299
Hipk2	4.9312e-12	2.43098	47.6451	19.5991
Eif2s2	7.18583e-44	2.42999	519.94	213.968
1110008P14Rik	1.40126e-05	2.42973	17.1428	7.05544
Rangap1	9.17659e-23	2.42866	63.441	26.1218
Lyar	3.5295e-23	2.42733	79.9761	32.9482
G3bp1	1.29147e-22	2.42681	176.756	72.8347
Pdcd11	2.67327e-20	2.42667	51.8837	21.3806
Kynu	0.0080634	2.42605	3.94317	1.62535
Haus6	0.00148455	2.42503	9.77942	4.03271
Cenpk	7.89648e-07	2.42479	5.67379	2.3399
Tspo	7.48521e-72	2.42404	347.111	143.195
Tmem106a	3.93302e-23	2.42366	85.0364	35.0859
Mrps27	1.75104e-09	2.42247	25.7466	10.6282
Rbm19	3.60959e-08	2.42235	21.8016	9.00017
Oxsr1	6.97158e-05	2.42128	13.5978	5.61594
Melk	0.00279586	2.42108	2.58982	1.0697
Lrrc49	7.24632e-05	2.42094	3.64336	1.50493
Hsd17b12	6.85379e-39	2.42055	190.674	78.7731
Polr3d	6.14708e-13	2.41987	50.262	20.7706
Myo1e	6.58381e-15	2.41916	49.2578	20.3615
Hivep1	0.00205867	2.4188	21.4711	8.87677
Stil	3.20978e-14	2.41835	2.4234	1.00209
Ccdc69	0.00302511	2.41769	3.72772	1.54185
Cdr2	0.000152672	2.41672	3.20806	1.32744
Stip1	1.67032e-27	2.41594	88.1334	36.4799
Casp4	1.08194e-13	2.41592	66.6035	27.5686
Gga2	1.89525e-08	2.41277	34.0078	14.0949
2700038G22Rik	9.93759e-07	2.41226	14.5815	6.04473
Smco4	1.04872e-07	2.41038	13.5414	5.61793
Rpl36	2.2549e-59	2.40831	1646.66	683.743
Capzb	1.86893e-05	2.40724	460.792	191.419
Atp5l	6.36516e-27	2.40596	430.281	178.84
Ier3	1.48942e-39	2.40494	613.577	255.132
Atic	3.3658e-19	2.40428	67.7071	28.1611
Eif2b3	9.19186e-18	2.40195	54.5731	22.7203
Psma1	3.20662e-11	2.40169	247.222	102.937
Cct2	1.11362e-42	2.40165	209.472	87.22
Hprt	1.80154e-10	2.40158	184.027	76.6276
Ubb	1.34873e-21	2.40021	2003.98	834.917
Gnptab	2.88968e-06	2.3985	13.0885	5.45693
Serbp1	2.10533e-49	2.39837	578.329	241.134
Acaa1b	6.55074e-08	2.39676	2.6896	1.12218
Ccr1	7.70985e-17	2.39675	54.7713	22.8524
Sfxn1	3.97499e-30	2.39659	97.3011	40.5997
Bola2	1.91709e-36	2.39514	165.314	69.0206
Vapa	1.1144e-07	2.39509	344.858	143.985
Dck	2.53267e-11	2.39304	19.8404	8.29086
Uspl1	9.22597e-14	2.39265	39.95	16.697
Olfr1369-ps1	4.8404e-05	2.39164	3.0677	1.28268
Gm31763	0.00241928	2.3915	5.98037	2.50068
Adar	3.13042e-14	2.39129	35.2378	14.7359
Vtn	0.00720932	2.38939	2.46604	1.03208
Mrps18b	9.61787e-28	2.38897	105.737	44.2606
Atp6v1g1	5.80752e-17	2.38849	481.762	201.701
Htt	1.96703e-15	2.38843	52.6588	22.0475
Dot1l	2.65364e-09	2.38792	32.2964	13.5249
Aldh1a3	3.63472e-06	2.38783	2.89031	1.21043
Pold2	9.97216e-21	2.38682	45.7688	19.1757
1810055G02Rik	7.44197e-07	2.38663	9.09593	3.81121
Lysmd2	0.00278418	2.38529	2.95996	1.24092
Git1	0.000147007	2.38423	22.0831	9.26214
Txnrd3	2.1897e-05	2.38411	11.1906	4.69381
Tcp1	2.63748e-45	2.38391	210.373	88.2469
Cenpu	0.000470366	2.38275	4.88143	2.04865
Kif20b	1.31105e-05	2.38206	5.92208	2.48611
Eno1	6.17622e-10	2.38116	159.767	67.0962
Snhg12	2.13818e-38	2.38029	128.078	53.808
Hmgb3	0.007916	2.38019	3.94672	1.65815
Tomm40	4.84884e-30	2.38005	152.729	64.1706
Eef1e1	5.33288e-22	2.38002	78.9084	33.1545
Slfn8	1.02457e-24	2.37855	103.211	43.3926
Arpc1b	4.79892e-31	2.37818	938.527	394.64
Stard10	0.00411334	2.37781	2.87533	1.20923
Il12rb2	0.00541204	2.37569	4.54773	1.91428
Rmdn3	2.60444e-13	2.37551	56.0388	23.5902
Mb21d1	2.96172e-20	2.3754	69.8004	29.3847
Rad54l	0.000270909	2.37535	4.61038	1.94093
Psmb3	8.5066e-19	2.37397	250.574	105.551
2610507B11Rik	1.97895e-11	2.37387	42.7586	18.0122
Ostf1	7.23017e-08	2.37315	284.895	120.049
Mid1	8.08294e-26	2.37132	79.2809	33.4333
Ccdc137	8.99569e-10	2.37123	27.9908	11.8044
Vdac2	5.50947e-20	2.37088	439.619	185.424
Gm15478	0.000402075	2.37082	2.41689	1.01943
Dyrk3	0.00102108	2.3695	2.43316	1.02687
Kif11	0.0015854	2.3695	2.99051	1.26209
Nlrc4	1.53625e-05	2.36797	2.47377	1.04468
Rpl6	7.75152e-56	2.36785	2091.86	883.442
Fen1	1.07544e-16	2.36676	39.5946	16.7295
Sepsecs	2.65147e-10	2.36602	13.8478	5.85277
Mrfap1	6.45e-19	2.36602	414.023	174.987
Odc1	1.77253e-18	2.36602	62.2086	26.2925
Klhdc4	2.1054e-11	2.3654	37.9397	16.0395
Capza2	1.71469e-19	2.36465	993.627	420.201
AC091463.1	0.00572226	2.36451	2.37015	1.00239
Gm37305	0.00370811	2.36448	9.02379	3.81639
Slc7a6	8.60267e-06	2.36425	14.9351	6.31705
Ttc37	2.42285e-06	2.36282	17.9347	7.59035
Nol12	4.59535e-17	2.36149	60.2545	25.5154
Tmed9	5.12919e-14	2.36081	608.51	257.755
AC127341.3	0.00719152	2.35994	9.91822	4.20275
Mars2	0.00168623	2.35975	8.65572	3.66807
Ppt1	3.21294e-08	2.35921	364.836	154.643
Mogs	9.42639e-22	2.3587	64.6879	27.4252
Emg1	3.66012e-13	2.35852	142.718	60.5117
Pom121	2.12688e-10	2.35567	44.187	18.7577
Cul4b	0.000105255	2.35517	13.123	5.57199
Hmga1b	0.0088068	2.35452	11.2755	4.78887
Parp14	1.85405e-18	2.35325	103.833	44.123
Mre11a	0.000555747	2.35277	19.864	8.44279
Shmt1	0.000845786	2.35257	8.23662	3.50112
Uba6	2.71137e-07	2.35117	18.9417	8.05629
Rpl39	1.02443e-53	2.35013	1658.32	705.631
Usp36	8.50901e-29	2.35003	71.946	30.615
Fth1	1.40542e-64	2.34895	3828.47	1629.87
Polh	0.0108373	2.34585	3.04651	1.29868
Ltv1	5.74167e-14	2.3446	53.5237	22.8285
Rbpj	1.13663e-26	2.34427	100.226	42.7536
Fitm2	3.39026e-06	2.34411	15.7046	6.69958
Akap17b	0.00561333	2.34025	5.18535	2.21572
Arpc3	4.80184e-14	2.3399	404.749	172.977
Plau	1.14046e-05	2.33864	14.2051	6.07409
Mtor	0.000250224	2.33817	16.5974	7.09845
Nol9	1.43361e-07	2.33814	19.1217	8.17819
Npw	6.60294e-13	2.33632	2.42387	1.03748
Capn15	1.08392e-06	2.33245	29.1107	12.4807
Rpf2	3.38101e-19	2.33143	59.7436	25.6253
Rpl11	5.44606e-48	2.33066	1834.27	787.015
Slc5a3	3.85636e-05	2.33043	9.76017	4.18815
Pno1	1.4222e-14	2.33013	57.6118	24.7247
Nat10	9.43392e-08	2.32908	19.8724	8.53229
Ttf2	8.84095e-08	2.32863	15.2949	6.56818
Fam162a	2.35167e-19	2.32602	70.7869	30.4326
Polr3b	0.00192975	2.32547	15.8349	6.80932
Slc25a3	3.13961e-28	2.32452	427.023	183.703
Ndufab1	2.94731e-18	2.32452	178.288	76.6989
Fanci	6.65296e-10	2.32291	2.33154	1.00371
Adsl	1.11914e-16	2.32285	58.9083	25.3603
Ifrd1	1.33718e-15	2.32077	75.3213	32.4554
Mak16	9.10358e-22	2.32057	78.3016	33.7425
Gm4610	0.00682038	2.31956	2.31953	0.999987
U2af1	1.40484e-17	2.31879	158.881	68.5192
Rtcb	3.46427e-29	2.3159	191.639	82.7493
Smc2	1.22e-09	2.31488	24.5037	10.5853
Ola1	5.65002e-23	2.31487	88.9648	38.4319
Spcs1	2.07117e-16	2.31424	316.226	136.643
Plk2	0.000170432	2.31313	11.8109	5.10603
Orc2	2.58633e-12	2.31299	31.9192	13.8
Zfp704	3.79047e-07	2.31188	15.3745	6.65021
Cox5a	2.03338e-35	2.31156	266.499	115.29
Cyp51	3.51814e-09	2.3113	20.5611	8.89591
Slamf8	4.48633e-18	2.30987	61.4271	26.5933
Smarca4	1.62992e-31	2.30985	88.9915	38.5269
Ppil1	6.42103e-11	2.30966	28.6705	12.4133
Nsun2	1.83249e-27	2.30914	99.4567	43.0709
Kri1	8.92821e-16	2.30902	39.0292	16.9029
Peak1os	0.00149104	2.30836	2.90495	1.25845
Lsm2	4.34193e-27	2.3083	102.715	44.4982
Tmed5	0.000263674	2.30706	310.489	134.582
Slc2a1	2.06279e-19	2.30693	76.1778	33.0213
Cd9	5.94157e-05	2.30672	1330.39	576.747
Parp3	2.88519e-11	2.30639	26.5301	11.5029
Aimp2	2.79637e-15	2.30577	54.3702	23.5801
Spag4	1.24699e-05	2.30511	2.87981	1.24932
Pelo	0.00134488	2.30232	6.33699	2.75244
Fbl	6.3229e-20	2.30182	180.072	78.2301
Ccdc134	1.0171e-11	2.30171	37.4822	16.2845
Adap1	5.53049e-06	2.30141	20.4138	8.87015
Nhlrc1	0.000186139	2.30127	11.2674	4.89616
Ak6	3.55051e-16	2.30108	57.1353	24.8298
Parp12	6.23625e-17	2.30099	73.0417	31.7436
Tesk1	1.39884e-18	2.29974	65.8867	28.6496
Mphosph10	1.34663e-21	2.29804	73.673	32.059
Psmb1	9.13279e-17	2.29657	275.884	120.129
1810032O08Rik	9.04379e-11	2.29576	33.0882	14.4127
Galk1	8.79174e-22	2.29559	78.2991	34.1085
Aprt	1.53978e-47	2.294	192.189	83.7789
Dhodh	5.0945e-14	2.29376	37.7884	16.4745
B930036N10Rik	4.17976e-19	2.29321	80.2853	35.01
Rabgef1	3.82966e-08	2.29271	23.136	10.0911
Ipo5	1.52622e-15	2.29235	55.5945	24.2522
Ankle1	2.65689e-05	2.28571	2.33764	1.02272
Smtn	0.00182586	2.28374	3.69583	1.61832
Iffo2	1.5651e-08	2.28169	32.5003	14.244
Ppfia1	3.72975e-06	2.28141	29.5082	12.9342
Zfp142	0.000967923	2.28098	13.5536	5.94201
Mrps22	1.07392e-13	2.28013	27.6089	12.1085
Prmt5	7.52631e-18	2.28001	72.7921	31.9263
Chchd2	6.77898e-27	2.27994	535.707	234.965
Ap2m1	1.17987e-18	2.27774	263.619	115.737
Rpl18	6.89983e-50	2.2776	1556.2	683.263
Dnajb11	2.61022e-16	2.27639	221.918	97.4869
Fgd6	0.000872928	2.27586	5.12799	2.25321
Serp1	3.97636e-13	2.27538	223.079	98.0405
Naa10	5.9619e-21	2.27531	88.209	38.768
Xaf1	1.22391e-12	2.27483	60.7535	26.7069
Mthfd1l	1.96513e-07	2.27424	15.0793	6.63048
Mcfd2	1.74577e-08	2.27399	162.427	71.4284
Wars	9.9385e-17	2.2739	58.7835	25.8514
Alms1	0.004827	2.27312	4.93516	2.1711
Gm38303	1.30594e-06	2.27299	2.27831	1.00234
Farsb	3.60341e-17	2.27074	69.8623	30.7663
Ralgapa2	0.00240058	2.26921	11.05	4.86955
Tnpo2	4.44717e-06	2.26776	28.731	12.6693
Hspa5	1.94696e-31	2.2674	1238.09	546.038
H2-DMb1	1.10169e-07	2.26676	286.799	126.524
Snu13	2.95556e-37	2.26673	266.699	117.658
Noc2l	1.03064e-43	2.26542	113.721	50.1985
Cmss1	2.74243e-06	2.26332	16.5872	7.32872
Mast2	0.00398331	2.26254	11.7116	5.1763
Atg2b	0.000614367	2.26218	9.51768	4.2073
Tmbim1	1.077e-24	2.26189	84.8721	37.5226
Atp5h	1.14394e-21	2.25864	359.405	159.124
Eif1ax	2.2854e-20	2.25797	75.2825	33.3408
Ppp2r5d	3.60968e-07	2.25722	23.6462	10.4758
Plin2	2.97956e-16	2.25714	61.8925	27.4208
Nasp	4.05236e-13	2.25554	33.4848	14.8456
Apoc1	0.00902099	2.25493	3.63726	1.61303
Snrpg	6.70299e-23	2.25339	269.011	119.381
Gmppb	1.32004e-15	2.2524	61.7374	27.4097
Traf3	0.000132815	2.25238	16.5294	7.33864
Rbm41	0.00572901	2.25187	9.46292	4.20225
Ier5	0.000773246	2.25182	1285.99	571.088
Dus4l	7.81633e-05	2.25113	11.8349	5.25732
Snrpd3	4.79145e-29	2.25071	163.136	72.4823
Samd1	8.05616e-07	2.25068	11.7234	5.20883
Gm10389	0.000127699	2.25043	2.25569	1.00234
Pfas	5.40721e-06	2.2485	25.0154	11.1253
Zfp706	0.00197599	2.24775	337.916	150.335
Fam24b	1.30601e-06	2.24738	2.25263	1.00233
Cited2	3.69636e-16	2.24635	560.478	249.506
Cox10	4.25441e-08	2.24537	33.3214	14.8401
Gan	0.00691825	2.24439	18.8729	8.40891
Eid1	2.07407e-18	2.24371	71.8762	32.0346
H3f3a	2.97252e-08	2.24337	502.393	223.945
Adam19	0.00160677	2.24091	2.73845	1.22203
Nuak2	7.09552e-11	2.24049	43.8114	19.5544
Mcm10	0.00203224	2.23778	2.72141	1.21612
Ssr2	3.3414e-20	2.2376	262.583	117.35
St13	4.74893e-17	2.23689	227.117	101.533
Gm15491	6.47727e-06	2.23688	2.52622	1.12935
Gm14005	0.000182188	2.2355	13.205	5.90697
Senp5	2.29842e-09	2.23445	25.6766	11.4912
Elp6	3.11177e-06	2.23439	14.0571	6.29123
B3gnt8	3.2065e-07	2.23349	10.0708	4.50902
H2-DMa	1.34622e-11	2.23303	461.697	206.758
Nudcd1	1.347e-06	2.23233	15.1735	6.79718
Nudc	4.00598e-19	2.2321	183.99	82.4291
Ttc27	1.45918e-10	2.23205	14.7441	6.60563
Vars	9.04236e-23	2.23127	73.8583	33.1014
Ttk	2.07395e-09	2.23054	2.466	1.10556
Coq7	4.08957e-12	2.23015	31.578	14.1596
Gm6563	0.0110471	2.22967	6.56244	2.94324
Ago2	2.43881e-10	2.22909	57.2675	25.6909
Gpt2	0.0020453	2.22799	11.399	5.11628
Gm26610	0.000644546	2.22767	3.24225	1.45545
Klhl2	0.000320894	2.22756	15.3596	6.89528
Ptpn4	0.000529069	2.22707	9.11923	4.09472
Dgke	0.000565565	2.22608	6.99667	3.14304
Sfxn2	7.44431e-13	2.22509	37.1885	16.7133
Uhrf1bp1l	0.000657537	2.22454	14.7237	6.61878
Set	1.19223e-53	2.22181	324.447	146.028
Lap3	2.22182e-28	2.21947	247.781	111.64
Pycard	1.44209e-17	2.21888	704.802	317.638
Phldb1	9.3874e-05	2.2187	7.70107	3.47099
Gm38399	7.63851e-05	2.21802	4.19592	1.89174
Utp14a	9.18414e-17	2.21765	62.8015	28.319
Alkbh1	2.18248e-31	2.21734	149.67	67.4999
Rrp15	1.77857e-14	2.21599	35.6178	16.0731
Snrpd2	1.75893e-35	2.21447	209.574	94.6385
Coa5	1.12875e-15	2.21306	49.1464	22.2074
Ptch1	0.00211184	2.21278	11.6403	5.26052
Hcls1	8.95181e-12	2.21112	267.257	120.87
Metap1d	3.15768e-10	2.20998	41.9605	18.9868
Hyou1	2.48323e-12	2.20986	33.6426	15.2239
Zbed4	0.00388006	2.20641	10.1262	4.58945
Utp18	5.63749e-15	2.20482	37.3524	16.9412
Rps15	8.80272e-53	2.20431	1856.32	842.133
Reep5	9.45636e-05	2.20403	323.825	146.924
Mppe1	0.00420674	2.20242	4.119	1.87021
Eif3b	3.07358e-43	2.20237	147.626	67.0304
Synpo	0.0126197	2.20119	2.54311	1.15534
Pign	2.40598e-05	2.201	25.9726	11.8003
Gm26853	6.79032e-05	2.20098	13.1267	5.96403
Trp53bp1	0.000152049	2.20064	22.1411	10.0612
Vps13c	0.000397624	2.20002	24.3624	11.0737
Wdr75	4.3617e-09	2.1997	27.4899	12.4971
Psmc4	4.42662e-26	2.19937	158.49	72.0614
Arpc2	2.89533e-36	2.19787	1157.82	526.79
Slc1a4	0.0011017	2.19775	11.9931	5.457
Spats2l	0.000613904	2.19763	2.25973	1.02825
Sec16a	2.10678e-07	2.19743	30.3578	13.8151
2410002F23Rik	7.88005e-20	2.19686	81.4966	37.0968
Cdk4	1.88805e-20	2.19629	153.536	69.9069
Btaf1	6.77965e-11	2.19621	31.1193	14.1696
Fam129b	1.00053e-05	2.19484	13.0937	5.96566
Coa7	4.10458e-08	2.19466	25.6941	11.7076
Eif3j1	6.11539e-18	2.19422	136.783	62.3378
Ing5	1.21142e-06	2.19321	22.7177	10.3582
Zfp106	1.03176e-11	2.19303	51.2674	23.3774
Stim2	8.76742e-08	2.19271	19.1536	8.73514
Rpl34	1.58677e-56	2.19265	1524.2	695.144
Hepacam2	2.14718e-05	2.19111	2.18999	0.99949
Ier2	6.17876e-31	2.19009	695.746	317.679
Eif3e	5.96792e-18	2.18989	192.447	87.88
Rbx1	6.07285e-14	2.18876	281.204	128.476
Bdp1	1.69602e-10	2.18844	44.0852	20.1446
1700001O22Rik	3.54387e-14	2.18782	2.1923	1.00205
Atp5f1	7.29303e-20	2.18735	371.595	169.883
9130221H12Rik	0.0100316	2.18682	6.34597	2.90191
Cks1b	5.27539e-13	2.18663	14.5796	6.66763
Stk39	0.00029038	2.18571	4.18815	1.91615
Pwwp2b	0.000414038	2.18489	17.2622	7.90072
Glrx3	6.73329e-29	2.18336	190.399	87.2046
Hk2	7.92695e-10	2.18336	375.322	171.901
Tdrd3	8.07921e-07	2.18253	16.4577	7.54063
Hmox1	1.74955e-18	2.17943	87.2526	40.0346
Mcmdc2	0.00307101	2.17931	2.9302	1.34456
Cdc34	1.49721e-14	2.17844	59.7458	27.4259
H13	5.46704e-14	2.17803	187.931	86.2848
Kars	2.12811e-16	2.1778	45.1326	20.7239
Ppp2cb	0.000129128	2.17694	9.9159	4.55498
Tedc2	0.000108574	2.17648	10.4176	4.78644
Spata5	1.42623e-06	2.17642	19.1515	8.79955
Rsl1d1	6.89351e-30	2.17516	167.343	76.9333
Rps29	4.46104e-62	2.175	3732.76	1716.21
Armc6	1.28637e-06	2.17478	12.7835	5.87804
Phb2	2.56202e-19	2.17428	216.878	99.7469
Katnbl1	1.76836e-07	2.174	25.931	11.9278
Tufm	1.80995e-16	2.17328	71.9535	33.1082
Csnk2a2	3.38446e-15	2.17295	59.7513	27.4977
Apex1	1.30252e-19	2.17281	129.153	59.4406
Ostc	2.62568e-13	2.17265	229.996	105.86
Rcor2	0.0111706	2.17256	2.44035	1.12326
Brk1	1.76356e-10	2.17133	370.572	170.666
Mrm3	1.63707e-06	2.17085	20.802	9.58242
Slc25a13	6.4346e-05	2.16935	12.4385	5.73375
Star	0.0120317	2.16912	2.85102	1.31437
Tcam1	0.000386612	2.1691	2.2139	1.02066
Hmgn1	6.7254e-32	2.16791	266.428	122.896
Eif3d	3.38564e-28	2.16786	166.427	76.7703
Sssca1	1.35694e-15	2.16779	82.2811	37.9563
Srsf7	1.32235e-15	2.16693	204.547	94.3951
Tbl3	5.94799e-19	2.16592	62.6312	28.9166
Osm	4.09082e-09	2.16502	70.1193	32.3873
Mybl1	5.57835e-05	2.16345	2.46244	1.1382
Slc4a11	0.0117452	2.16286	2.18129	1.00852
Rpl19	2.14753e-56	2.16285	1742.75	805.765
Psmc5	1.23952e-24	2.16189	173.594	80.2973
Gm4841	0.0143638	2.16174	14.3069	6.61821
Fbxw17	2.59938e-08	2.16107	12.3143	5.69825
Syt6	0.00520075	2.16063	4.18193	1.93551
Zbtb11	3.49081e-12	2.15639	31.2336	14.4842
Zdhhc5	3.4259e-07	2.15601	23.234	10.7763
Dopey1	8.23152e-07	2.15521	36.4894	16.9308
Wdr3	2.47237e-12	2.15494	32.0414	14.8688
F630028O10Rik	0.000333536	2.15424	3.75874	1.74481
Dnmt1	7.16557e-05	2.15376	18.0187	8.36616
Zbtb5	2.03238e-05	2.15221	15.9186	7.39637
Cdc42	8.86835e-11	2.15181	865.228	402.094
A830005F24Rik	0.000391501	2.1512	2.44392	1.13607
1700011D18Rik	0.000283008	2.1511	2.1852	1.01585
Denr	2.18578e-26	2.15108	228.174	106.074
Sp110	4.2177e-43	2.15058	183.868	85.497
Dnajc27	0.000141233	2.14856	8.85444	4.12109
Zfp599	0.0120759	2.14557	3.19924	1.49109
Ripor1	0.00147909	2.14553	10.4823	4.88562
Psma3	1.04285e-21	2.14524	325.495	151.729
Mtfr2	0.00326568	2.14515	2.15395	1.0041
Mthfd2	2.14171e-24	2.14459	97.4857	45.4567
Ddx55	3.06895e-14	2.14401	46.8087	21.8323
2010107E04Rik	1.01011e-25	2.1437	302.989	141.339
Zfp36	1.36903e-09	2.14348	1013.48	472.823
Tmco1	1.78092e-06	2.14343	269.087	125.541
Metap2	4.88137e-20	2.14291	239.48	111.755
Alad	7.09924e-10	2.14274	32.0804	14.9717
Morf4l2	1.16088e-14	2.14272	116.986	54.5972
Gdf15	0.00577234	2.14232	4.63958	2.16568
Sp140	4.08274e-08	2.14104	50.8339	23.7426
Timm10	1.20866e-16	2.14073	88.4548	41.3198
Wdr18	7.93113e-24	2.14006	110.262	51.5227
Mcm3	8.8451e-20	2.1375	81.1126	37.9473
Atp6v0e	4.701e-10	2.13337	246.887	115.726
Rpl37a	2.78069e-65	2.13305	2648.83	1241.8
Znhit6	7.04667e-12	2.13243	46.3587	21.7399
Rhbdd2	9.4281e-06	2.13139	27.1647	12.7451
Mrpl15	5.59366e-23	2.13122	114.594	53.7692
Erap1	1.69143e-16	2.12908	50.0788	23.5214
Sms	3.87324e-15	2.12775	57.2946	26.9273
Mrpl12	7.26169e-45	2.12637	173.353	81.5256
Nutf2	1.3305e-11	2.12579	24.3584	11.4585
Ager	0.000455834	2.12568	3.12089	1.46818
Id2	3.09728e-27	2.1253	278.919	131.237
App	6.02154e-31	2.12508	202.244	95.1698
Dclre1a	2.97341e-05	2.12423	12.2768	5.77942
Nup62	9.24858e-14	2.1242	39.0894	18.4019
Nptxr	5.86253e-07	2.12419	8.36216	3.93663
Eif3i	3.69833e-27	2.12366	181.058	85.2573
Llph	3.10105e-23	2.1234	129.122	60.8092
Slk	7.15646e-06	2.12215	28.7996	13.571
Hnrnpab	2.12073e-36	2.1217	179.341	84.5272
Txn2	5.09419e-26	2.12121	147.855	69.7032
Utp15	4.99028e-06	2.12114	21.4929	10.1327
Pin1	1.17517e-22	2.11985	118.823	56.0525
Phgdh	6.55928e-16	2.1196	264.093	124.596
Selenos	7.48368e-08	2.11939	381.875	180.182
Ddhd1	0.00112131	2.11892	13.8787	6.5499
Gm37422	0.000484669	2.11847	2.12333	1.00229
Lmln	0.000103785	2.11754	14.5799	6.88529
Hgh1	6.62883e-09	2.11711	27.9337	13.1943
Ddx27	1.55482e-12	2.11687	52.8833	24.9818
Pmf1	2.37239e-07	2.11371	28.8514	13.6496
Etf1	9.49124e-23	2.11341	104.753	49.566
Nup153	7.27144e-10	2.11325	35.212	16.6625
Rangrf	0.000120011	2.11279	11.6052	5.49281
Gls	4.16689e-17	2.11247	64.4621	30.5151
Eloc	9.0785e-12	2.11135	158.689	75.1601
Mydgf	1.44978e-19	2.10913	228.883	108.52
Ndufa3	3.96659e-15	2.10912	190.34	90.246
Gm26635	0.000434224	2.10898	2.11381	1.00229
Gbp7	1.55925e-39	2.10835	200.293	94.9995
Stk35	0.000135757	2.10708	11.7252	5.56469
Lamc1	0.000189124	2.10665	6.75593	3.20696
Mxd3	3.67014e-05	2.10632	2.16491	1.02781
Cct7	1.86777e-29	2.10632	268.591	127.516
mt-Co1	1.06729e-13	2.10622	1792.06	850.843
Tomm70a	6.13474e-18	2.10515	72.5121	34.445
Adipoq	1.30648e-06	2.10137	2.10617	1.00229
Txnl4a	2.4735e-17	2.10108	68.6859	32.6908
Phlda1	0.000209027	2.10093	21.8306	10.3909
Ccsap	0.000358645	2.10056	2.72515	1.29735
C3ar1	3.71607e-24	2.09986	446.435	212.602
Kdm6b	1.42597e-13	2.09975	79.1041	37.6732
Hars	1.89226e-14	2.09911	59.6916	28.4367
Ociad1	6.43282e-08	2.09822	302.181	144.018
Sco2	2.22757e-23	2.09704	80.6105	38.4401
Cenpw	0.00759493	2.09675	3.49607	1.66737
Acsf3	7.88558e-05	2.09663	15.9871	7.62515
Trub1	7.95717e-08	2.09614	27.2966	13.0223
Naa50	1.18064e-22	2.09503	78.0317	37.2461
Ermp1	0.00144441	2.09399	16.7635	8.00552
Tiam2	0.00350834	2.09319	2.19922	1.05066
Eif3f	9.21677e-14	2.09285	433.583	207.173
Gypc	0.0051278	2.09261	2.09651	1.00186
Cdc37	2.7773e-30	2.09247	284.165	135.804
Cxcl14	0.000245828	2.09227	2.6138	1.24927
Nfkb2	2.88409e-06	2.09211	32.0849	15.3362
Rpl26	4.7689e-59	2.09138	1924.61	920.255
Aebp2	5.54794e-07	2.08949	39.0113	18.6702
Ints1	3.99496e-05	2.08846	19.8797	9.51884
Itga5	0.00141854	2.08825	19.3629	9.27232
Nin	0.00284113	2.08746	20.7951	9.9619
Ndufaf4	1.61545e-16	2.08678	69.7288	33.4145
Pdia4	2.1656e-09	2.08619	162.083	77.6932
Pop5	1.16488e-20	2.08573	96.211	46.1282
Rps16	1.86006e-60	2.08569	1964.41	941.85
Setd1a	8.46188e-06	2.08517	16.8017	8.05771
Utp23	5.54088e-10	2.08514	38.6167	18.52
Tbca	5.45652e-16	2.08502	182.236	87.4027
Mad2l2	3.79207e-14	2.08431	60.3278	28.9437
Alg3	4.72006e-19	2.08375	88.1833	42.3194
Nr1d1	0.00688188	2.08248	4.9319	2.36828
Atp5k	3.06016e-15	2.08247	151.134	72.5743
Foxd2	0.000987019	2.08234	2.31769	1.11302
Ptges3	9.81377e-23	2.08226	138.507	66.5178
Apex2	9.63347e-05	2.0816	13.5116	6.49097
Sco1	4.52237e-05	2.08154	14.6041	7.01602
Hsp90ab1	5.1708e-43	2.08065	2312.59	1111.48
Ppp1r14b	2.71728e-30	2.08013	206.946	99.487
Mphosph9	5.744e-05	2.07973	12.3075	5.91786
Apobec3	4.2448e-16	2.07963	239.327	115.081
Pcbp2	2.01018e-12	2.07901	195.024	93.8066
Slc24a5	3.02981e-09	2.07884	29.5308	14.2054
Pdcd5	5.52108e-19	2.07799	160.177	77.0827
Rnf7	4.13573e-06	2.07715	187.28	90.1621
Drd4	2.0392e-06	2.07686	2.0802	1.00161
Tapbp	5.01276e-13	2.07685	337.277	162.398
Arhgap24	1.18596e-09	2.07606	34.4249	16.5818
Rps27a	5.77682e-64	2.07597	2670.88	1286.57
Eea1	1.89051e-08	2.07532	53.8631	25.9541
Ankrd63	1.30658e-06	2.07421	2.07893	1.00228
Tgfbr3	1.28392e-05	2.07273	2.07535	1.00127
Psme1	1.1194e-49	2.07232	489.582	236.248
Bax	1.17984e-15	2.07193	193.541	93.4111
Uqcc2	9.86799e-24	2.07109	176.327	85.137
Ttll12	2.72984e-07	2.06949	15.9178	7.69164
Pum3	1.63492e-11	2.06742	43.4683	21.0254
Pml	0.0013453	2.06722	18.9754	9.17918
Gtpbp4	2.73039e-27	2.06709	128.98	62.3972
2002-09-01	0.000226575	2.06658	3.58752	1.73598
Cxcl1	0.00211764	2.06578	2.14212	1.03695
Fcgr3	3.86545e-11	2.06563	1986.31	961.603
Mtfp1	0.000153273	2.0654	13.863	6.71201
Naaa	4.40771e-22	2.06536	114.002	55.1974
Vkorc1l1	2.28645e-07	2.06459	26.5253	12.8477
Ifi35	6.44809e-27	2.06452	157.167	76.1277
Sp4	0.00749952	2.06408	16.4199	7.95507
Morc2b	1.30662e-06	2.06381	2.0685	1.00227
Rnf19b	1.44208e-18	2.06364	92.4634	44.8059
Lss	0.00124443	2.06313	6.34952	3.07762
Aff1	0.00011887	2.06292	21.8196	10.577
St8sia4	0.000322776	2.0617	19.9451	9.67409
Atp6ap1	3.96224e-08	2.06154	354.29	171.857
Gm49373	0.0143871	2.06112	2.25398	1.09357
Pomp	1.1099e-20	2.05996	445.039	216.043
Gng5	1.86482e-21	2.05951	542.786	263.552
Ncdn	3.37357e-06	2.05656	24.7516	12.0355
Tsku	3.03314e-05	2.05651	2.08905	1.01582
Virma	3.69211e-05	2.05551	20.1121	9.78448
Apoc2	0.00811842	2.0554	2.0552	0.999905
Elovl1	2.97912e-30	2.05495	246.273	119.844
Alyref	4.83435e-19	2.05437	89.1605	43.4004
Itga11	1.30665e-06	2.0543	2.05896	1.00227
Fabp3	0.000755554	2.05412	4.90201	2.38643
Ndufc2	1.77863e-08	2.05195	235.63	114.832
Nap1l2	0.000281621	2.05107	2.05574	1.00228
Zfhx2	7.44704e-07	2.05093	12.4571	6.07389
Gpam	0.00333022	2.05082	4.12451	2.01115
Ccdc25	1.12221e-05	2.04928	21.5313	10.5068
Gm14820	1.30667e-06	2.04926	2.05391	1.00227
Tbl2	6.00291e-06	2.04825	19.3318	9.43822
Cd320	8.57816e-13	2.04672	37.2137	18.1821
Gas8	2.61959e-05	2.04621	15.6923	7.66897
Fermt3	0.00319704	2.04602	202.875	99.1556
Bckdhb	8.57749e-07	2.04599	12.9984	6.35312
Recql4	2.44938e-05	2.0458	2.22617	1.08816
Tmem88	0.00331014	2.04562	7.19408	3.51682
Luc7l	8.19289e-15	2.04389	55.5407	27.1741
Thyn1	1.79651e-16	2.04359	38.893	19.0317
Ndufa12	1.66573e-36	2.04313	213.463	104.479
Rpusd1	2.59207e-05	2.04263	16.3122	7.98589
Mob1b	0.000329773	2.04247	29.5744	14.4797
Ddx56	5.88612e-19	2.04177	77.2734	37.8463
Tmem158	0.00117964	2.04157	4.31257	2.11238
Gsn	0.00172126	2.04155	9.37812	4.59363
Zfp809	7.98811e-05	2.04129	19.304	9.45676
Mrpl54	5.5545e-27	2.0407	103.711	50.8213
Gm49164	0.000372693	2.0406	2.07876	1.0187
Tcerg1	6.62922e-16	2.04045	60.4464	29.6241
Tnfrsf22	0.0111703	2.03836	6.22395	3.0534
Slirp	6.43219e-13	2.03811	121.898	59.8095
Psmd14	2.74866e-18	2.03794	101.549	49.8291
Eprs	1.32943e-25	2.03608	141.618	69.5542
Naf1	0.00366536	2.03543	21.0315	10.3327
Tor3a	9.90006e-18	2.03475	125.574	61.7147
Banf1	3.1615e-18	2.03466	72.8066	35.7832
Cenpa	8.43601e-05	2.03277	9.2793	4.56486
Slc25a4	5.09656e-12	2.03186	241.967	119.087
Hspa4	1.92142e-35	2.03098	132.394	65.1874
Cd68	0.000322896	2.03091	1039.08	511.633
Mrpl2	7.47337e-18	2.03037	84.2565	41.4981
Srsf5	0.00151071	2.02872	435.772	214.801
Ppip5k2	9.19558e-05	2.02867	22.6875	11.1834
Snrpe	7.19434e-21	2.02643	194.314	95.8898
Eif3m	8.54611e-15	2.02602	155.987	76.9922
Cox7b	2.53643e-30	2.02472	230.603	113.894
Uhrf1bp1	1.65365e-05	2.02472	20.5153	10.1324
Med29	1.64582e-22	2.02469	86.6779	42.8105
Coro1a	3.17106e-11	2.02465	877.211	433.266
Gpr35	5.29167e-05	2.02331	18.5139	9.15029
Lonrf3	0.00435974	2.0222	7.17247	3.54688
Bcs1l	3.5039e-07	2.02126	34.612	17.124
Supt16	5.93028e-14	2.02093	52.3642	25.9109
D930016D06Rik	0.0034457	2.02074	16.104	7.96935
Nop10	1.39728e-23	2.01924	160.816	79.6419
Asf1b	0.000210362	2.01918	7.16988	3.55088
Pgam1	2.50663e-29	2.01886	281.397	139.384
Piezo1	1.08493e-05	2.01855	20.5528	10.1819
Eif4a3	3.73934e-16	2.01799	164.578	81.5551
Cebpd	0.000928905	2.01785	246.111	121.967
Arpc4	3.88581e-09	2.01675	546.885	271.172
Rbm28	1.89328e-13	2.01602	67.7896	33.6254
Chordc1	1.99046e-16	2.01596	80.279	39.8218
Pde7a	0.000671945	2.01538	8.34344	4.13989
Batf3	2.54813e-19	2.01485	85.1122	42.2423
Lsm7	1.37824e-18	2.01434	107.183	53.2099
Psmb5	2.71619e-26	2.01402	248.027	123.151
Prpf4	4.8863e-08	2.01379	37.4184	18.5811
Taf1c	0.000259821	2.01249	16.4024	8.15031
Rpl36al	2.63062e-36	2.01151	578.865	287.777
Atp6ap2	2.05876e-05	2.01094	311.413	154.859
Sptan1	0.00163083	2.01077	21.5586	10.7216
Abcb7	0.000162479	2.01069	20.4426	10.167
Gm15690	0.000435686	2.01049	2.05103	1.02016
Phb	2.02663e-20	2.01008	95.4499	47.4856
Eif6	1.25548e-25	2.0099	181.566	90.3358
Rps3a1	5.24872e-50	2.00941	1740.53	866.189
Zfp280c	0.000733071	2.00928	9.98709	4.97049
Ugcg	0.00145131	2.00837	26.9684	13.428
Ppid	3.3945e-20	2.00764	104.515	52.0585
2310061I04Rik	4.223e-09	2.00739	33.8021	16.8388
Mgat2	7.80584e-14	2.00727	149.816	74.6367
Tpd52	2.97077e-19	2.00598	177.8	88.6351
Shcbp1l	2.09295e-05	2.00513	2.62128	1.30729
Prdx5	4.04029e-18	2.00479	360.758	179.948
Panx1	8.90265e-06	2.00442	16.6372	8.30023
Pomt2	3.55018e-06	2.00366	17.1821	8.57533
Ebna1bp2	3.28539e-17	2.00365	78.0135	38.9357
Dynll1	4.36693e-07	2.00273	200.87	100.298
Nufip1	9.26788e-10	2.0011	39.1192	19.5488
Gmnn	7.43916e-06	2.00109	14.836	7.41394
Mettl2	3.4093e-11	1.99993	35.9006	17.9509
Marcksl1	3.32023e-16	1.99978	84.6714	42.3403
Csf2rb2	7.38369e-09	1.9994	40.1943	20.1032
Hlx	4.78526e-11	1.99885	61.9083	30.972
Rabggtb	3.91185e-16	1.99735	80.9726	40.54
Oip5	0.000435981	1.99709	2.25848	1.13088
Eci3	0.00468294	1.99639	2.06783	1.03579
Parp9	5.57115e-10	1.99629	54.8695	27.4857
mt-Nd1	6.68963e-18	1.99608	2565.2	1285.12
Trib1	4.47186e-20	1.99516	140.167	70.2535
Pitpnc1	0.00387694	-2.01585	28.6015	57.6561
Sema4g	0.0125936	-2.03099	8.09178	16.4343
Ankrd44	0.000215897	-2.0503	71.1771	145.934
Nfia	0.000297014	-2.09015	31.4105	65.6527
Abca9	1.30174e-10	-2.09951	25.7898	54.1459
Myo1b	0.00558762	-2.10503	16.72	35.1961
Cep295nl	0.00215812	-2.12414	0.99373	2.11082
Stk10	0.00146746	-2.15478	27.2527	58.7235
Sult1a1	9.0956e-05	-2.16075	33.7481	72.921
Acvr2b	0.00449193	-2.1624	11.412	24.6773
Fam110a	5.8191e-05	-2.16881	37.0485	80.3511
Mgll	0.000148418	-2.19675	38.8875	85.4262
Pknox1	0.00863217	-2.1968	20.1014	44.1587
Cables1	0.00381844	-2.2197	34.4905	76.5586
Mymk	0.00971704	-2.23648	8.54404	19.1086
Slc40a1	0.000157368	-2.24767	40.545	91.1316
Qk	9.92234e-05	-2.26669	301.558	683.537
Stard9	0.00121061	-2.29902	19.3394	44.4616
Zfp691	6.78695e-07	-2.35065	24.0551	56.545
Eef2k	0.000157757	-2.38188	30.1551	71.8259
Zfp697	0.00604364	-2.3892	11.554	27.6047
Nav2	3.71295e-08	-2.41523	91.4618	220.901
Sik2	0.0102525	-2.42082	12.4447	30.1264
Col27a1	2.99408e-10	-2.43949	43.7234	106.663
Zfp580	0.00486407	-2.45714	10.3746	25.4919
Efnb1	0.0105542	-2.51876	11.4075	28.7328
Pmepa1	0.000295081	-2.54479	333.234	848.01
Snn	3.58079e-06	-2.5507	33.2738	84.8715
Mlph	0.00203735	-2.57873	19.641	50.6488
Nos1ap	0.000341784	-2.62433	12.2556	32.1628
Gpc2	0.000152765	-2.63157	0.993576	2.61466
Zbtb20	5.97515e-09	-2.63613	40.4496	106.63
Fry	0.000493329	-2.66056	11.9665	31.8377
Tlr5	0.00205524	-2.72269	2.44234	6.64974
Bach2	0.00604084	-2.73137	8.37754	22.8822
Agmo	0.0035457	-2.77126	20.3272	56.3318
Klhdc8b	8.35821e-06	-2.87125	23.4712	67.3916
Gm32036	0.00414003	-2.89553	17.753	51.4043
Atp8a2	1.57193e-07	-2.93547	22.588	66.3063
Accs	0.00375102	-2.93854	17.6599	51.8943
Pcmtd2	0.00771098	-2.94956	9.83562	29.0108
Ifitm10	0.000187019	-2.95235	18.6593	55.0888
Csmd3	2.10261e-09	-2.96776	27.4183	81.3709
Ccng2	0.000135169	-3.04282	20.7327	63.0857
Tet1	0.0143466	-3.05483	1.38225	4.22253
Plxna4os1	0.00288546	-3.10333	14.7066	45.6394
Thrsp	8.86337e-09	-3.1159	27.2173	84.8065
Gm3488	0.0108745	-3.15005	11.2073	35.3036
Garnl3	0.000265768	-3.19682	16.2702	52.013
2610528A11Rik	0.011816	-3.20379	9.19327	29.4533
Fam109a	0.00150918	-3.28549	3.72566	12.2406
Ceacam1	0.0025783	-3.33082	7.96955	26.5452
Sv2a	0.00249657	-3.35687	4.75332	15.9563
3222401L13Rik	1.90445e-06	-3.36406	17.4036	58.5468
Ache	0.0051292	-3.48054	2.89318	10.0698
Tmem52	0.00588691	-3.57285	8.61447	30.7782
Layn	0.00911436	-3.59312	3.54608	12.7415
Whrn	0.000289793	-3.7244	13.8459	51.5678
Sema4b	0.00716491	-3.9755	7.94356	31.5796
Gm40841	0.000119842	-4.01283	5.41957	21.7478
A830008E24Rik	0.00018217	-4.03343	11.3454	45.7607
Tmem204	0.000693255	-4.2071	6.78612	28.5499
Fcrl1	0.000131697	-4.22531	10.8126	45.6865
Tspan18	0.012293	-4.74504	4.66429	22.1322
Tnfrsf17	0.00200596	-4.77195	9.45094	45.0994
Zc3h6	0.00651256	-4.80082	4.55469	21.8663
Kcnk12	0.00212055	-5.57597	7.01086	39.0923
Mycl	0.0100426	-6.24678	2.51359	15.7019
Chst8	0.000182441	-6.6264	4.11671	27.279
S100a8	0.00301892	-16.0154	302.513	4844.87
