# Supplementary material for: Brain-infiltrating CD4 T cells drive inflammatory microglia proliferation during cryptococcal meningitis in mice
Source: Nat Commun. 2025 Oct 9;16:8995. doi: 10.1038/s41467-025-64034-5 (PMC12511619; doi:10.1038/s41467-025-64034-5)
Supplement: Supplementary file 4 — Supplementary Data 2 [file 41467_2025_64034_MOESM4_ESM.xlsx]

## Sheet: Sheet1
Gene	Cell Cycle Phase	Present in IAMs
Cenph	G1/S	1
Cul1	G1/S	0
Eri1	G1/S	0
Gins4	G1/S	0
Ipo9	G1/S	0
Lig1	G1/S	1
Mybl2	G1/S	1
Nup85	G1/S	0
Ranbp1	G1/S	1
Rif1	G1/S	1
Rpa1	G1/S	0
Tdp2	G1/S	0
Ccdc82	G1/S	0
Nop56	G1/S	1
Nrm	G1/S	0
Smpd4	G1/S	0
Tmem109	G1/S	0
Atad2	G1/S	1
Brca2	G1/S	1
Brip1	G1/S	1
Casp8ap2	G1/S	0
Ccne1	G1/S	1
Ccne2	G1/S	1
Cdc6	G1/S	1
Cdca7	G1/S	0
Cdca7l	G1/S	1
Cdk4	G1/S	1
Chaf1a	G1/S	1
Chaf1b	G1/S	1
Clspn	G1/S	1
Donson	G1/S	0
Dscc1	G1/S	1
Dtl	G1/S	1
Dut	G1/S	1
E2f2	G1/S	0
E2f7	G1/S	0
Fen1	G1/S	1
Gins2	G1/S	1
Gins3	G1/S	0
Hat1	G1/S	0
Haus5	G1/S	0
Hells	G1/S	1
Mcm10	G1/S	1
Mcm2	G1/S	1
Mcm3	G1/S	1
Mcm4	G1/S	1
Mcm5	G1/S	1
Mcm6	G1/S	1
Mcm7	G1/S	1
Msh6	G1/S	0
Nasp	G1/S	1
Paxip1	G1/S	0
Pcna	G1/S	0
Pola1	G1/S	1
Psip1	G1/S	0
Rad51	G1/S	1
Rfc2	G1/S	0
Slbp	G1/S	0
Srsf7	G1/S	1
Tcf19	G1/S	1
Tipin	G1/S	0
Topbp1	G1/S	1
Uhrf1	G1/S	1
Ung	G1/S	1
Usp1	G1/S	1
Usp37	G1/S	0
Banf1	G2/M	1
Dynlt1a	G2/M	0
Evi2b	G2/M	0
H2afz	G2/M	1
Hist1h1b	G2/M	0
Hist1h2ab	G2/M	0
Hist1h2ae	G2/M	0
Hist1h2ai	G2/M	0
Hist1h3f	G2/M	0
Hist2h3c2	G2/M	0
Hnrnpu	G2/M	0
Kif24	G2/M	0
Nsl1	G2/M	0
Pmf1	G2/M	1
Rcc1	G2/M	0
Sin3a	G2/M	0
Smc2	G2/M	1
Spc24	G2/M	1
Tk1	G2/M	0
2700099C18Rik	G2/M	0
Ankle1	G2/M	1
Dpagt1	G2/M	0
Gpr165	G2/M	0
Lamb2	G2/M	0
Stmn1	G2/M	1
Sugp2	G2/M	0
Ubn1	G2/M	0
Zfp74	G2/M	0
Anln	G2/M	1
Apobec3	G2/M	1
Asf1b	G2/M	1
Aurkb	G2/M	1
Brd8	G2/M	0
Bub1	G2/M	1
Bub1b	G2/M	0
Bub3	G2/M	0
Casc5	G2/M	0
Ccna2	G2/M	1
Ccnf	G2/M	0
Cdc25c	G2/M	0
Cdca2	G2/M	0
Cdca3	G2/M	1
Cdca4	G2/M	0
Cdca5	G2/M	1
Cdca8	G2/M	1
Cdk1	G2/M	1
Cdkn1b	G2/M	0
Cdkn2c	G2/M	0
Cenpe	G2/M	1
Cenpl	G2/M	0
Cenpm	G2/M	1
Cenpn	G2/M	0
Cenpt	G2/M	0
Ckap2	G2/M	0
Eri2	G2/M	0
Espl1	G2/M	0
Fam64a	G2/M	0
Fancd2	G2/M	0
Fbxo5	G2/M	0
Gas2l3	G2/M	1
Gtse1	G2/M	0
H2afv	G2/M	0
H2afx	G2/M	0
Hist1h1e	G2/M	0
Hist1h2af	G2/M	0
Hist1h2an	G2/M	0
Hist1h2ao	G2/M	0
Hist1h4d	G2/M	0
Hist2h2ac	G2/M	1
Hist2h3b	G2/M	0
Hjurp	G2/M	0
Hmgb2	G2/M	0
Hmmr	G2/M	1
Hn1	G2/M	0
Incenp	G2/M	0
Iqgap3	G2/M	0
Kif11	G2/M	1
Kif15	G2/M	0
Kif18b	G2/M	0
Kif20a	G2/M	0
Kif20b	G2/M	1
Kif22	G2/M	1
Kif23	G2/M	0
Kif4	G2/M	0
Kifc1	G2/M	1
Kifc5b	G2/M	0
Kpna2	G2/M	0
Lbr	G2/M	0
Lmf2	G2/M	0
Lmnb1	G2/M	1
Melk	G2/M	1
Mis18bp1	G2/M	1
Mki67	G2/M	1
Mxd3	G2/M	1
Ncapd2	G2/M	0
Ncapg	G2/M	1
Ncaph	G2/M	0
Ndc80	G2/M	0
Neil3	G2/M	1
Nuf2	G2/M	1
Numa1	G2/M	0
Nusap1	G2/M	1
Pbk	G2/M	1
Polq	G2/M	0
Pom121	G2/M	1
Prc1	G2/M	1
Prr11	G2/M	0
Racgap1	G2/M	1
Rad51ap1	G2/M	1
Shcbp1	G2/M	0
Ska1	G2/M	0
Slc29a1	G2/M	0
Smc4	G2/M	0
Smtn	G2/M	1
Spag5	G2/M	1
Spc25	G2/M	0
Stil	G2/M	1
Tacc3	G2/M	1
Tbl2	G2/M	1
Tmpo	G2/M	0
Top2a	G2/M	1
Traip	G2/M	0
Trim59	G2/M	1
Ttk	G2/M	1
Tuba1b	G2/M	1
Tuba1c	G2/M	1
Banf1	M	1
Cdc23	M	0
Cenpc1	M	0
Cep72	M	0
Evi2b	M	0
H2afz	M	1
H3f3b	M	0
Hmgb1	M	1
Miip	M	0
Sass6	M	0
Terf1	M	0
Ankle1	M	1
Ccdc18	M	0
Ddah2	M	0
Gm6682	M	0
Gpr165	M	0
Hmgn2	M	0
Ilf3	M	0
Mtmr14	M	0
Pop4	M	0
Psma6	M	0
Tmem87a	M	0
Wbp2	M	0
Zfp74	M	0
Anln	M	1
Arhgap19	M	0
Arl6ip1	M	0
Aspm	M	0
Aurka	M	0
Birc5	M	1
C330027C09Rik	M	0
Casc5	M	0
Ccna2	M	1
Ccnb1	M	1
Ccnb2	M	1
Cdc20	M	0
Cdc25b	M	0
Cdca3	M	1
Cdkn2c	M	0
Cdkn2d	M	0
Cdkn3	M	0
Cenpa	M	1
Cenpf	M	1
Cep55	M	0
Ckap2	M	0
Ckap2l	M	1
Ckap5	M	0
Cks1b	M	1
Cks2	M	0
Dbf4	M	0
Depdc1b	M	0
Dlgap5	M	0
Ect2	M	0
Fam64a	M	0
Fam83d	M	0
Fancd2	M	0
Foxm1	M	0
Fzr1	M	0
G2e3	M	0
Gas2l3	M	1
Grk6	M	0
Gtse1	M	0
H1f0	M	0
H2afv	M	0
H2afx	M	0
Hist1h1c	M	0
Hist1h1e	M	0
Hist1h2ac	M	0
Hist1h2af	M	0
Hist1h2bc	M	0
Hist1h4c	M	0
Hist2h2ac	M	1
Hist3h2a	M	0
Hmgb2	M	0
Hmgb3	M	1
Hmmr	M	1
Hn1	M	0
Incenp	M	0
Iqgap3	M	0
Kif11	M	1
Kif14	M	0
Kif20a	M	0
Kif20b	M	1
Kif22	M	1
Kif23	M	0
Kif2c	M	1
Kifc1	M	1
Lmnb1	M	1
Lsm5	M	0
Nav1	M	0
Nav2	M	0
Nde1	M	0
Nek2	M	0
Nuf2	M	1
Odf2	M	0
Pif1	M	0
Plk1	M	1
Plk4	M	0
Pom121	M	1
Ppp2r5d	M	1
Prc1	M	1
Psrc1	M	0
Racgap1	M	1
Reep4	M	0
Rnf26	M	0
Sgol1	M	0
Smtn	M	1
Spag5	M	1
Sun2	M	0
Tacc3	M	1
Tpx2	M	1
Trim59	M	1
Trip13	M	0
Troap	M	0
Tuba1c	M	1
Tubb4b	M	0
Ube2c	M	1
Ube2s	M	0
Zbed3	M	0
Zfp281	M	0
H3f3b	M/G1	0
Iqgap1	M/G1	1
Pomp	M/G1	1
Sass6	M/G1	0
Mrfap1	M/G1	1
Pop4	M/G1	0
Cdc42	M/G1	1
Dynll1	M/G1	1
Hist1h4c	M/G1	0
Lsm5	M/G1	0
Morf4l2	M/G1	1
Pttg1	M/G1	0
Ran	M/G1	1
Sgol1	M/G1	0
Sun2	M/G1	0
Cenph	S	1
Chtf18	S	1
Cul1	S	0
Dnmt1	S	1
Eri1	S	0
Hist1h1b	S	0
Hist1h2ae	S	0
Hist2h3c2	S	0
Hnrnpu	S	0
Ipo9	S	0
Mybl2	S	1
Nsl1	S	0
Nup85	S	0
Ranbp1	S	1
Rpa1	S	0
Smc2	S	1
Smc6	S	0
Spc24	S	1
Tk1	S	0
Actn4	S	0
Ccdc82	S	0
Dck	S	1
Hnrnpab	S	1
Igsf8	S	0
Nrm	S	0
Plod1	S	0
Sae1	S	0
Smpd4	S	0
Snhg5	S	0
Stmn1	S	1
2810417H13Rik	S	0
Anp32b	S	1
Asf1b	S	1
Atad2	S	1
Brca1	S	1
Brca2	S	1
Brip1	S	1
Cbx5	S	1
Ccne1	S	1
Ccne2	S	1
Cdk1	S	1
Cdk4	S	1
Cenpi	S	1
Cenpn	S	0
Cenpq	S	0
Cep57	S	0
Clspn	S	1
D330045A20Rik	S	0
Dna2	S	1
E2f7	S	0
E2f8	S	0
Esco2	S	1
Fam178a	S	0
Fanci	S	1
Fbxo5	S	0
Fen1	S	1
Gmnn	S	1
Hat1	S	0
Haus5	S	0
Hist1h2ao	S	0
Hist1h4d	S	0
Lbr	S	0
Mad2l1	S	0
Mcm10	S	1
Mcm5	S	1
Ncapd2	S	0
Ncapd3	S	0
Ncapg2	S	0
Neil3	S	1
Pbk	S	1
Pkmyt1	S	1
Pola1	S	1
Rad18	S	0
Rad51ap1	S	1
Rfc4	S	1
Rpa2	S	0
Rrm1	S	0
Rrm2	S	1
Slc29a1	S	0
Stil	S	1
Tcf19	S	1
Tmpo	S	0
Tnfaip1	S	0
Topbp1	S	1
Traip	S	0
Tuba1b	S	1
Tubb5	S	1
Tyms	S	0
Ube2t	S	1
Uhrf1	S	1
Usp1	S	1

## Sheet: Sheet2
Atad2	Ankle1	Ankle1	Cdc42	Anp32b
Brca2	Anln	Anln	Dynll1	Asf1b
Brip1	Apobec3	Banf1	Iqgap1	Atad2
Ccne1	Asf1b	Birc5	Morf4l2	Brca1
Ccne2	Aurkb	Ccna2	Mrfap1	Brca2
Cdc6	Banf1	Ccnb1	Pomp	Brip1
Cdca7l	Bub1	Ccnb2	Ran	Cbx5
Cdk4	Ccna2	Cdca3		Ccne1
Cenph	Cdca3	Cenpa		Ccne2
Chaf1a	Cdca5	Cenpf		Cdk1
Chaf1b	Cdca8	Ckap2l		Cdk4
Clspn	Cdk1	Cks1b		Cenph
Dscc1	Cenpe	Gas2l3		Cenpi
Dtl	Cenpm	H2afz		Chtf18
Dut	Gas2l3	Hist2h2ac		Clspn
Fen1	H2afz	Hmgb1		Dck
Gins2	Hist2h2ac	Hmgb3		Dna2
Hells	Hmmr	Hmmr		Dnmt1
Lig1	Kif11	Kif11		Esco2
Mcm10	Kif20b	Kif20b		Fanci
Mcm2	Kif22	Kif22		Fen1
Mcm3	Kifc1	Kif2c		Gmnn
Mcm4	Lmnb1	Kifc1		Hnrnpab
Mcm5	Melk	Lmnb1		Mcm10
Mcm6	Mis18bp1	Nuf2		Mcm5
Mcm7	Mki67	Plk1		Mybl2
Mybl2	Mxd3	Pom121		Neil3
Nasp	Ncapg	Ppp2r5d		Pbk
Nop56	Neil3	Prc1		Pkmyt1
Pola1	Nuf2	Racgap1		Pola1
Rad51	Nusap1	Smtn		Rad51ap1
Ranbp1	Pbk	Spag5		Ranbp1
Rif1	Pmf1	Tacc3		Rfc4
Srsf7	Pom121	Tpx2		Rrm2
Tcf19	Prc1	Trim59		Smc2
Topbp1	Racgap1	Tuba1c		Spc24
Uhrf1	Rad51ap1	Ube2c		Stil
Ung	Smc2			Stmn1
Usp1	Smtn			Tcf19
	Spag5			Topbp1
	Spc24			Tuba1b
	Stil			Tubb5
	Stmn1			Ube2t
	Tacc3			Uhrf1
	Tbl2			Usp1
	Top2a
	Trim59
	Ttk
	Tuba1b
	Tuba1c
