# Supplementary material for: Brain-infiltrating CD4 T cells drive inflammatory microglia proliferation during cryptococcal meningitis in mice
Source: Nat Commun. 2025 Oct 9;16:8995. doi: 10.1038/s41467-025-64034-5 (PMC12511619; doi:10.1038/s41467-025-64034-5)
Supplement: Supplementary file 7 — Source Data [file 41467_2025_64034_MOESM7_ESM.xlsx]

## Sheet: Figure 1
Panel a				Panel b													Panel c
day 3	day 6	day 9		time point													day 0	day 3	day 6	day 9
10547.7	19047620	3463204		0	100	100	100	100	100	100	100	100	100	100	100		220.333	128.176	2934.37	20340.9
8528.78	25548900	70796460		1	106.599	103.415	103.791	103.571	101.382	103.192	103.665	108.602	103.465	102.094	102.312		220.682	409.265	6832.05	8347.11
10434.8	30830040	37453180		2	105.076	105.854	103.791	104.592	102.304	106.915	107.33	109.14	104.455	102.094	104.624		5866.43	1588.09	1206.37	25005.7
		7827789		3	103.046	104.39	103.791	101.531	101.382	109.043	106.806	110.215	106.931	102.618	105.202		162.629	145.823	6933.53	13519.5
				4	105.076	104.878	105.213	105.612	102.304	104.787	105.759	108.064	104.951	100.524	104.624		260.687		4256.88	23065.4
				5	102.538	103.902	104.739	103.061	100.922	104.787	103.665	108.602	103.96	101.047	104.624				4769.13	11224.3
				6	102.031	103.415	98.5782	103.061	101.382										7280.64
				7	101.015	98.0488	91.4692	95.4082	94.0092
				8	91.8782	89.7561	91.9431	89.2857	90.3226
				9	88.8325	87.8049	87.6777	87.7551	85.7143
Panel d				Panel e			Panel g
CFU	CD4 count			blood	brain
2230000	7690			23.3	5.76		Frequency			Count
7140000	3780			57.6	10.9		uninfected brain	infected brain		uninfected brain	infected brain
9270000	5480			48.3	8.6		0	0.067		0	1
49500000	14300			32.5	10.7		0	0		0	0
53200000	35100						0	1.9		0	29
38600000	14000						2.38	3.98		5	50
134000000	33100						4.26	8.45		6	37
105000000	79800							17.3		6	58
103000000	43800							8.54			14
								10.4			39
								5.59			74
								8.75			273
								2.96			153

## Sheet: Figure 2
Panel b												Panel e
brain			lung			spleen			CLN			C. neoformans dose	brain CFU/g	CnTII CD4 T-cells/brain
day 0	day 7		day 0	day 7		day 0	day 7		day 0	day 7		0.5 x 10^4	2230000	21.2
0.27	0.77		0.48	0.87		0.42	0.99		0.39	0.35		0.5 x 10^4	7140000	0
0.35	2.02		0.6	1.61		0.62	1.46		0.36	0.48		0.5 x 10^4	9270000	5.32
0.6	1.96		0.45	1.34		0.61	1.47		0.18	0.97		1 x 10^4	49500000	19.2
0.65	1.17		0.81	0.69		0.93	0.88		0.6	1.32		1 x 10^4	53200000	124
0.51	0.68		0.72	0.8		0.57	0.98		0.21	1.18		1 x 10^4	38600000	56.5
0.14	0.91		0.22	0.98		0.11	1.75		0.86	1.48		5 x 10^4	134000000	52.3
	1.42		0.54	0.76		0.69	1.06			1.16		5 x 10^4	105000000	396
	0.98			0.63			0.74			1.12		5 x 10^4	103000000	143
	1.12			0.61			0.93			1.51
Panel c												Panel f
brain			lung			spleen			CLN			CD4			CnTII
day 0	day 7		day 0	day 7		day 0	day 7		day 0	day 7		uninfected	infected		uninfected	infected
	91.92		0.8	89.5		1.9	68.4		1.9	38.3		972	22700		0.76	181
	97.58		0	97.52		1.7	79.2		2	62.1			9440			49.4
	99.21		2.6	96.72		1	77.9		5.8	61.1			16200			99.9
	98.9		4.36	76.3		2.48	29.9		1.54	27.6		524	18000		8.35	76.7
	77.4		4.88	46.5		2.94	26.7		4.36	13.6			25600			217
	77.6		2.94	56.9			24.7		6.29	21.7			7710			52.8
												2720	19700		104	70.3
Panel d													16900			86.7
brain			lung			spleen			CLN				2850			79.9
day 0	day 7		day 0	day 7		day 0	day 7		day 0	day 7			7180			54
	90.9		1.54	86.4		4.25	77.4		1.73	45
	95.5		2.15	93		3.22	86.8		5.73	77.8
	96.3		5.26	92.7		7.06	83		10.6	68.3
	97.5		5.61	76.8		7.72	52.4			58.9
	96.4		5.75	67.8		4.72	57.1			54.8
	96.5			89.9			68.9			80.2

## Sheet: Figure 3
Panel a
Brain	Lung	Spleen	CLN
85.9	50.5	24.4	14.2
89.8	65.3	29	23.5
95.2	76.8	39.9	16.8
94.4	53.2	12.2	14.2
70.3	28.8	8.61	23.5
77.6	28.7	8.42	16.8
Panel b
Brain	Lung	Spleen	CLN
24.4	8.07	3.29	0.32
16.1	3.54	1.95	0
15.5	1.13	2.11	0.19
36.6	8.44	1.24	0.46
12.1	0.35	1.48	0
32	7.41	0.94	0.4
Panel c
	Effector						CM						EM
Brain	71.3	55.8	63.6	63.6	69.5	78.3	2.05	3.03	2.64	1.01	0.19	0.53	7.79	10.3	12	7.07	9.31	2.12
Lung	30.4	20.8	36	50.8	47.5	61.4	1.27	1.77	2.12	0.31	2.27	1.01	5.49	2.12	7.41	6.81	9.3	8.59
Spleen	10.2	6.8	11.4	27.5	29.4	34.3	2.73	4.14	5.16	1.37	2.16	1.56	0.99	0.59	0.78	0.27	2.36	3.9
CLN	13.9	15.1	10.1	20.6	28.8	28.8	0.69	0.42	0.79	0.35	0	0.48	0	0	0	1.06	0	0

## Sheet: Figure 4
Panel a					Panel b
Lung	Brain
123000	20800000					blue									blue/red									red
279000	33500000				uninfected brain	0									0									0
862000	56600000				infected brain	4.57	7.41	6.67	2.93						1.4	1.65	0	1.76						9.81	2.47	5.45	11.1
3240000	247000000				uninfected lung	1.09									0.15									5.69
983000	88500000				infected lung	2.91	1.48	0.93	6	14.3	4.57	2.11	1.77	2.65	1.65	0.23	0.93	8	0	0.91	1.69	0	0.53	19	15.6	26	14	7.14	12.8	22.8	25.4	19
4640000	163000000				uninfected spleen	0.23									0.31									6.69
					infected spleen	2.11	1.31	2.49	1.71	4	1.56	1.74	1.78	1.25	1.35	0.68	1.12	2.56	4	0.99	1.74	0.89	0.78	19.5	19.6	15.1	22.2	12	22.1	24.8	31.1	41.8
Panel c
unstim	peptide	aCD3/28
4.94	36.2	38.8
4.25	47.1	41.5
4.31	48.5	42.2
Panel d
	80ug				200ug
spleen		20.7	10.8	3.42	63.3	51.1	62	47
brain		1.37	1.32	0.81	19.5	19.5	15	6.06
Panel e
Day	Brain						Lung						Spleen
3	13.81	15.43	16.96				12.71	13.83	10.7				20.73	23.54	18.22
7	27.63	26.75	30.52	35.27	38.26	27.64	17.01	29.65	18.69	22.55	20.73	20.45				27.26	28.19	24.94
9	35.3	32.79	34.76	28.78	31.74	33.82	16.67	18	18.04	29.17	27.73	29.49				29.83	34.02	32.12
Panel f
Brain	Lung	Spleen
443	1580	1269
566	1727	1325
689	1384	1323
830	1571	1403
694	1582	1018
638	1495	1010
689	1459	1042
673	1552	1413
668	1467	1415
660	1432	1373

## Sheet: Figure 5
Panel a-c; derived from sequencing data, see raw data deposited in GEO database
Panel d								Panel e							Panel f
	cluster 10	other microglia						Gene	IAM	non_IAM					Pathway	gene_ratio	Enrichment	Log10_p
day0	61	5489						Clec10a	1.55	0.17					Toxoplasmosis	0.39252	4.27247	1.85551
day3	79	5769						Clec12a	1.37	0.35					Cholesterol metabolism	0.44231	4.30031	1.8676
day6	270	925						Clec4n	1.29	0.35					TNF signaling pathway	0.3964	4.61303	2.00342
								Clec2d	1.84	1.18					Endocytosis	0.35714	4.67146	2.02879
								Clec4a1	1.45	0.88					Antigen processing and presentation	0.45	6.42197	2.78903
								Clec4b1	0.61	0.1					HIF-1 signaling pathway	0.42857	6.44317	2.79823
								Mrc1	2.29	0.68					Salmonella infection	0.475	8.00817	3.47791
								Cd209b	0.67	0.05					Lysosome	0.4375	8.32748	3.61658
								Il1b	2.55	1.97					NF-kappa B signaling pathway	0.4898	10.7572	4.67E+00
								Socs1	1.64	1					Cytosolic DNA-sensing pathway	0.54839	10.9814	4.77E+00
								Gbp2	2.43	1.11					NOD-like receptor signaling pathway	0.44706	11.7429	5.10E+00
								Gbp4	1.85	0.32					Epstein-Barr virus infection	0.45413	15.7956	6.86E+00
								Gbp5	1.92	0.79					Herpes simplex infection	0.46569	16.6948	7.25E+00
								Tnf	2.45	1.76					Phagosome	0.5	18.9805	8.24E+00
								Stat1	2.27	1.74					Cell cycle	0.56349	23.0522	1.00E+01
								Gm4951	2.09	0.98					Proteasome	0.8913	38.5214	1.67E+01
								Ifi204	2.27	1.27					Oxidative phosphorylation	0.78151	64.9273	2.82E+01
								Ifi206	1.59	0.36
								Ifi207	1.76	0.5
								Ifi211	1.77	0.33
								Ifi47	1.63	0.64
								Ifit1	1.87	0.63
								Ifit3	2.2	1.2
								Ifitm2	2.01	0.82
								Ifitm3	2.9	1.83
								Iigp1	2.4	0.38

## Sheet: Figure 6
Panel c			Panel d
Uninfected	Infected		Macrophages	MSR1+CD206+ (IAMs)	MSR1-CD206-
4036	3426		-3.78184	-2.15272	-1.89312
2557	5240		-3.00765	-2.5883	-1.71761
3190	7275		-4.53636	-2.90563	-1.61064
1620	2929
2622	4999
3395	3860
1534	2617
2253	4287
4309	8333
Panel e											Panel f			Panel g
Cx3cr1		Gpr34		Hexb		Tmem119		P2ry12			microglia	macrophages		Sall1+	Sall1-
IAMs	microglia	IAMs	microglia	IAMs	microglia	IAMs	microglia	IAMs	microglia		1031	358		3.22	1.61
30		6		44		22		19			1073	499		4.09	2.23
4		11		38		7		9			712	153		5.06	1.74
9		18		44		11		16			476	139		9.82	2.39
12		3		52		7		4			393	183		15.5	3.69
6		6		63		7		7			345	149		16.2	3.36
8		6		42		4		13			547	185		5.32	4.97
10		10		92		11		13			593	156		7.9	2.32
2		6		70		2		8			608	144		4.88	1.35
4		4		72		3		5
15		13		65		16		23
11		7		102		8		6
6		11		51		32		7
1		3		86		4		4
5		8		43		1		10
6		3		51		1		8
10		4		75		8		6
19		9		83		12		17
4		0		36		3		2
3		8		65		8		15
4		7		50		1		8
9		7		64		11		3
13		20		104		28		27
9		4		86		10		30
5		1		16		0		3
18		1		4		1		3
11		0		10		6		6
7		0		4		2		2
3		0		9		3		0
17		2		7		4		8
5		0		6		3		3
10		0		11		1		2
20		0		21		3		3
4		0		9		1		1
5		0		4		0		0
4		0		2		1		0
16		0		10		8		1
14		0		12		0		3
0		0		9		0		0
22		3		7		3		1
10		0		12		1		1
5		1		9		4		0
21		5		7		12		8
10		0		10		5		1
5		1		6		1		4
13		0		9		4		0
8		0		11		0		0
6		0		6		1		1
16		5		9		4		2
5		0		10		4		2
4		1		7		0		1
9		0		12		2		2
7		2		16		2		3
2		0		10		0		0
12		2		8		0		2
4		0		11		4		2
15		2		8		2		2
4		4		9		2		0
12		2		13		7		3
9		1		5		2		0
7		3		14		6		3
15		0		11		1		0
12		3		10		3		3
9		1		7		0		2
9		4		15		6		9
14		1		16		5		2
25		4		26		12		10
3		0		2		0		1
13		1		11		4		4
6		2		6		5		3
14		1		15		2		0
3		0		12		1		1
12		0		13		8		6
3		0		16		0		5
9		0		10		0		2
3		1		11		2		1
1		1		0		0		1
9		0		9		3		2
10		2		10		5		4
10		0		6		0		1
8		0		10		4		3
7		0		9		2		2
10		0		10		5		0
6		0		10		0		0
9		0		8		2		2
17		0		12		0		5
11		1		3		1		3
9		0		13		0		0
11		0		3		1		0
11		0		7		3		0
6		0		7		0		2
13		0		6		1		2
13		0		6		7		2
4		0		4		2		1
3		0		11		0		0
11		0		17		8		2
9		0		6		1		2
12		0		12		8		1
14		0		1		2		1
22		5		12		6		6
4		1		6		2		0
4		0		13		1		4
6		0		7		2		1
19		0		17		5		1
12		1		10		9		2
1		0		6		5		1
14		1		12		10		1
11		0		4		0		0
8		0		13		2		3
13		1		7		4		5
7		0		10		2		1
2		0		23		1		4
6		0		5		7		1
19		0		19		5		3
3		0		4		3		2
14		0		7		5		2
5		0		10		4		3
7		0		7		0		2
9		1		14		2		1
12		1		10		4		6
16		0		5		2		3
5		0		9		2		3
4		0		7		0		0
8		1		5		6		1
2		1		8		1		2
4		1		5		4		4
11		0		13		0		2
5		0		4		2		1
8		1		8		4		4
11		3		9		3		0
7		0		14		0		1
13		0		6		2		1
3		0		5		1		3
1		0		13		1		0
28		2		31		9		5
15		0		21		2		0
11		0		6		4		1
18		1		6		0		1
13		0		13		8		1
7		0		5		0		1
3		0		19		7		0
18		0		9		1		0
6		0		8		7		2
7		0		10		10		1
5		0		10		1		1
6		0		6		2		0
5		0		9		0		0
8		0		8		1		0
6		0		1		3		0
15		3		6		6		10
8		0		10		0		2
11		2		13		2		2
7		0		12		1		3
5		1		6		2		0
1		0		10		0		1
8		1		13		6		2
3		0		10		0		1
7		0		4		2		3
0		0		4		0		0
10		0		14		1		1
10		0		17		2		0
4		1		14		3		0
2		1		14		1		0
7		3		12		1		7
0		0		10		0		0
9		1		8		1		4
8		1		16		1		2
5		0		4		2		0
9		1		4		2		2
14		1		7		0		5
4		0		12		0		0
7		0		13		1		1
14		2		13		6		7
15		0		12		1		1
10		0		9		1		1
4		0		9		6		0
4		0		6		0		0
11		3		18		0		2
1		0		13		2		2
5		1		3		2		4
0		0		2		0		1
23		0		10		0		0
10		0		16		13		2
2		0		3		0		0
3		1		2		0		0
8		0		20		5		1
13		0		11		7		6
9		0		11		1		2
13		0		9		0		2
9		1		9		3		5
15		0		13		3		1
5		0		2		3		0
3		0		8		2		3
12		0		5		0		2
5		0		7		5		4
5		0		15		3		0
10		0		3		2		1
15		0		8		1		2
7		2		7		1		6
0		0		3		0		1
8		1		12		4		2
7		0		7		0		2
8		1		5		1		6
6		0		5		0		2
1		0		2		3		0
3		0		7		2		1
3		0		7		1		1
8		0		9		0		4
14		0		6		6		1
10		0		14		0		0
7		2		20		10		5
1		0		6		0		1
9		3		12		4		1
4		0		3		1		1
3		0		4		1		0
7		3		1		1		5
9		1		8		3		2
11		3		16		1		1
2		0		2		1		1
7		0		21		0		1
7		0		7		1		0
3		1		25		4		1
2		0		7		0		1
13		1		16		4		3
14		0		17		1		6
2		0		2		0		1
9		0		8		0		5
18		1		9		7		1
3		0		1		1		0
26		2		24		9		11
7		0		14		1		2
7		0		9		7		3
9		2		7		3		7
0		0		2		0		2
6		0		12		1		1
5		2		10		0		4
9		1		17		8		5
2		0		7		0		1
21		0		7		4		3
5		0		8		0		0
6		0		23		1		1
1		0		14		0		2
5		0		10		3		1
1		0		0		0		0
11		0		4		6		2
7		0		6		1		0
0		0		4		0		0
4		0		12		3		0
7		0		19		3		0
10		0		7		1		0
14		0		10		6		1
9		2		20		1		1
5		0		11		1		0
4		0		10		0		0
9		0		6		3		2
4		0		7		0		1
11		0		13		4		2
10		2		6		0		2
9		1		7		5		3
2		0		9		0		1
6		0		4		1		1
1		0		4		0		1
12		0		15		6		2
4		1		4		4		1
0		0		1		0		1
18		1		10		0		3
11		0		12		4		4
3		0		3		0		2
8		2		11		2		4
10		0		10		2		0
5		0		10		5		0
15		4		16		9		2
3		0		4		0		0
13		0		14		2		3
11		0		4		0		5
15		1		6		6		9
8		0		12		0		0
16		1		6		4		4
9		0		10		3		1
5		0		8		2		3
15		3		8		5		2
14		0		6		1		1
15		2		7		9		5
3		0		2		0		0
0		0		5		0		1
10		2		6		3		3
0		0		3		1		0
5		0		6		0		2
4		0		6		1		3
17		5		15		6		4
5		1		14		6		2
14		2		9		6		3
4		0		8		0		0
6		2		4		4		5
9		0		4		3		1
4		1		4		7		2
1		0		6		0		0
4		0		6		5		1
8		3		8		2		1
5		3		12		3		6
11		8		53		2		2
18		6		45		8		9
9		4		37		8		10
3		2		65		6		11
10		2		48		8		4
2		2		29		7		4
8		13		74		14		8
2		3		76		5		16
8		3		55		7		1
7		3		39		2		9
11		16		60		13		11
11		1		23		9		11
15		12		36		11		13
9		2		8		8		11
11		4		54		4		6
14		7		42		9		12
8		6		88		7		24
5		5		86		7		11
5		6		67		9		8
5		12		35		3		16
7		12		49		3		1
7		10		66		4		8
12		7		45		7		16
8		3		28		3		18
8		8		72		10		14
14		12		79		13		18
9		5		47		8		5
23		10		113		7		15
4		1		59		5		10
6		7		41		4		1
6		0		52		5		11
19		17		67		19		26
7		6		75		15		6
15		2		31		10		9
6		7		48		8		9
5		10		71		10		18
7		12		82		7		15
5		6		75		8		24
12		8		64		3		6
6		6		54		16		6
3		1		74		10		13
9		10		74		6		2
12		13		62		16		18
14		3		23		3		9
14		0		61		6		6
7		12		83		4		7
17		8		88		3		15
10		6		30		6		0
8		2		34		3		3
13		2		67		19		10
6		9		99		3		5
16		5		56		2		18
11		3		67		13		16
13		5		109		12		13
19		4		45		3		2
5		5		31		2		2
13		8		50		4		11
14		2		72		4		5
14		7		65		15		16
7		6		50		1		15
9		18		58		7		20
12		3		58		5		12
16		13		65		8		13
11		3		43		9		3
9		6		62		7		11
11		3		32		10		6
13		10		52		7		36
10		3		88		11		11
7		6		46		14		5
9		0		62		15		30
7		6		39		11		21
11		10		61		2		5
3		2		35		2		3
10		2		40		15		13
12		5		86		11		26
3		8		72		12		8
3		7		52		0		2
11		14		83		7		11
5		11		54		5		24
4		5		68		11		26
8		5		112		6		9
7		5		112		3		1
15		7		42		2		5
2		2		40		5		6
17		7		73		22		23
16		3		68		3		2
11		12		70		7		20
10		10		90		11		23
7		28		101		4		10
3		6		76		18		13
4		5		76		4		7
5		5		88		5		6
11		7		73		10		15
5		2		29		4		2
5		5		71		17		10
5		5		69		3		4
11		6		62		12		10
10		0		36		10		8
20		6		39		11		15
9		5		45		6		16
11		13		93		2		19
2		12		43		0		9
8		10		89		13		12
2		2		53		9		4
3		8		81		5		2
10		4		66		4		9
15		6		38		8		11
10		0		86		5		4
7		3		52		8		19
10		11		71		8		12
7		5		76		13		12
5		6		60		8		11
4		3		59		6		14
9		14		72		3		8
7		17		99		10		42
4		4		41		0		1
12		9		97		8		18
	10		9		79		10		9
	12		7		42		14		31
	1		6		45		3		9
	7		4		22		11		12
	14		9		80		4		25
	14		5		73		14		38
	5		5		45		10		30
	9		7		49		8		25
	8		5		54		7		7
	3		7		41		9		11
	9		6		49		4		20
	4		8		21		8		10
	7		3		26		15		13
	6		2		26		3		4
	1		4		26		10		4
	6		7		39		13		23
	11		8		33		7		22
	11		6		57		3		14
	8		2		21		3		11
	12		14		50		15		33
	9		6		55		12		13
	6		4		27		9		10
	9		8		63		11		26
	3		4		18		5		6
	6		11		42		14		22
	8		12		24		11		33
	3		12		44		16		26
	5		5		25		10		21
	7		10		50		19		15
	2		1		20		5		4
	9		11		75		6		18
	4		6		53		10		17
	7		15		72		9		16
	14		15		68		12		20
	7		8		87		15		22
	4		4		66		12		27
	9		4		17		5		16
	5		14		44		15		21
	8		2		62		14		15
	12		13		50		7		18
	11		14		44		11		38
	10		10		75		12		13
	7		4		66		13		25
	6		5		38		9		5
	6		8		65		15		12
	10		5		42		12		18
	37		13		64		16		25
	11		14		55		12		27
	3		7		50		7		12
	8		11		51		14		27
	15		3		40		10		20
	5		6		55		12		19
	11		13		66		19		28
	6		8		88		11		23
	10		5		54		7		19
	7		12		50		15		20
	19		3		61		12		8
	9		4		53		18		28
	2		4		60		16		22
	6		6		89		7		29
	14		6		36		12		20
	5		7		61		12		14
	4		12		45		18		30
	10		7		42		15		29
	6		8		36		10		14
	4		9		30		11		30
	14		7		62		16		21
	9		5		64		14		22
	6		2		90		12		15
	10		12		47		5		10
	8		7		70		6		14
	15		11		30		8		32
	10		12		33		10		20
	5		0		22		3		6
	4		8		62		5		8
	10		11		88		19		23
	6		7		25		12		14
	12		11		85		18		21
	14		11		67		18		29
	6		9		35		7		21
	3		0		23		7		14
	10		10		41		5		10
	10		3		45		3		12
	17		6		38		11		22
	10		25		78		15		26
	8		17		76		18		30
	5		4		36		7		5
	15		0		31		8		15
	9		5		22		15		39
	9		7		51		10		16
	5		1		35		4		28
	4		2		33		9		28
	10		16		107		22		37
	5		28		71		20		19
	11		4		44		8		16
	1		2		7		4		10
	7		5		23		5		6
	11		6		36		9		15
	10		10		58		6		19
	6		10		34		10		28
	8		10		76		9		21
	7		7		57		3		12
	12		10		66		13		23
	7		6		45		2		10
	11		12		66		19		15
	5		9		38		17		21
	12		8		47		12		26
	8		18		67		13		20
	8		3		47		12		11
	7		5		56		14		16
	3		6		53		9		21
	8		4		11		6		19
	7		6		78		9		14
	4		7		35		7		19
	10		11		47		11		7
	8		8		89		12		17
	15		6		106		21		38
	10		5		56		9		12
	11		4		46		7		14
	6		5		28		13		20
	2		5		19		4		10
	11		4		39		11		22
	5		3		32		9		8
	8		11		89		14		21
	7		4		35		9		16
	9		9		54		18		15
	12		9		65		12		28
	8		9		53		30		26
	10		7		55		9		5
	4		12		47		11		9
	5		6		46		9		19
	6		7		27		6		19
	5		5		35		5		8
	4		5		34		7		4
	12		8		46		6		23
	9		10		77		11		26
	8		14		54		9		16
	8		14		67		9		21
	11		17		40		6		17
	5		9		45		4		18
	10		1		44		10		25
	8		20		49		13		11
	7		14		59		10		19
	7		8		63		11		24
	8		5		43		8		12
	17		17		119		26		34
	7		19		81		11		24
	8		7		65		14		20
	20		7		30		8		25
	7		3		33		10		17
	2		5		61		13		18
	10		12		37		11		28
	7		9		42		13		19
	6		13		58		13		25
	10		7		75		13		41
	11		5		62		4		22
	7		13		66		14		19
	12		1		41		1		17
	5		13		95		13		34
	8		6		51		7		34
	16		9		91		2		29
	4		3		28		6		15
	13		8		71		11		25
	4		4		44		6		13
	8		5		46		1		17
	2		9		126		5		12
	15		5		54		24		33
	7		12		83		14		20
	6		9		82		8		17
	13		11		49		22		16
	9		8		54		15		20
	6		3		26		7		12
	9		8		49		16		21
	9		4		64		19		22
	4		7		27		10		14
	9		12		43		10		15
	10		11		47		28		26
	3		14		52		16		18
	7		12		66		29		15
	8		3		70		7		13
	8		5		58		14		24
	9		8		44		11		12
	9		14		65		19		20
	12		9		46		11		28
	14		7		65		7		8
	8		6		25		4		11
	6		5		74		18		20
	4		9		61		12		18
	25		10		76		14		38
	6		5		63		4		13
	16		5		72		5		9
	12		5		57		12		12
	1		2		27		1		4
	11		12		94		6		30
	9		5		23		9		18
	12		12		44		10		19
	3		8		37		8		17
	7		8		84		14		25
	7		4		41		16		12
	8		7		62		12		23
	7		8		83		17		30
	10		12		33		9		19
	3		14		90		12		31
	9		15		89		19		32
	15		7		90		8		18
	8		7		53		19		19
	6		4		30		9		6
	12		2		67		12		27
	7		3		57		16		22
	7		6		14		14		13
	6		8		54		13		22
	5		1		42		3		19
	2		10		60		10		24
	9		1		61		7		15
	8		2		51		1		19
	15		9		54		15		23
	11		10		57		24		37
	11		10		72		12		19
	13		10		102		12		39
	9		8		42		9		13
	8		12		76		10		13
	17		24		101		32		49
	14		13		42		15		34
	6		3		59		13		10
	5		9		40		6		8
	13		17		82		10		36
	4		3		62		1		21
	8		14		81		18		27
	10		16		75		12		41
	9		13		115		9		25
	11		5		59		17		17
	13		14		77		14		27
	5		2		22		12		10
	10		9		49		6		22
	9		10		60		29		27
	11		10		58		17		32
	8		10		69		1		21
	12		10		81		11		26
	9		8		78		13		19
	3		7		76		14		21
	3		5		40		14		6
	10		11		48		10		13
	6		7		85		18		14
	6		8		37		10		29
	10		12		29		10		21
	6		5		32		22		31
	6		1		17		0		5
	3		3		33		5		6
	3		10		56		17		17
	7		4		60		5		13
	6		15		39		19		23
	7		7		32		9		9
	9		12		30		9		32
	11		11		72		10		25
	8		9		61		9		19
	6		12		57		7		17
	15		6		86		16		22
	8		4		66		5		14
	7		13		114		18		34
	3		6		47		9		18
	7		7		44		5		10
	8		1		29		9		13
	9		7		71		9		27
	8		14		94		13		32
	8		2		28		10		17
	9		12		65		12		19
	7		6		39		5		21
	8		9		41		14		26
	7		12		84		7		15
	12		3		9		12		4
	7		6		44		13		19
	14		6		74		6		21
	28		6		66		16		56
	3		5		26		14		14
	9		12		72		18		44
	7		4		36		12		17
	8		14		45		10		20
	9		10		41		15		12
	8		10		65		10		37
	5		7		59		5		17
	18		17		80		16		51
	7		3		75		15		20
	10		5		54		10		35
	5		10		81		14		16
	4		10		28		9		17
	0		1		8		0		3
	6		7		7		7		24
	14		7		65		16		26
	11		2		23		10		7
	5		31		82		8		12
	5		3		35		4		9
	6		4		55		6		10
	11		5		57		10		20
	11		3		18		5		13
	17		9		65		7		28
	2		2		34		7		9
	11		2		45		11		7
	4		4		28		14		14
	5		10		28		6		18
	7		5		37		3		26
	8		5		75		7		31
	5		11		69		17		29
	4		3		30		2		4
	3		2		43		6		18
	9		6		68		8		26
	9		7		51		8		10
	20		17		123		19		27
	4		8		26		13		20
	18		9		73		15		31
	6		5		44		7		24
	9		15		100		13		47
	3		14		63		11		17
	4		4		43		21		21
	2		3		41		11		7
	15		13		101		14		28
	5		4		70		12		19
	10		10		60		12		31
	9		7		32		15		14
	6		8		25		3		14
	10		8		16		1		9
	8		13		36		7		10
	8		5		69		12		17
	6		12		42		9		26
	7		7		40		8		15
	3		7		35		8		7
	7		4		29		5		11
	6		5		56		20		16
	12		10		66		10		18
	12		9		62		11		17
	13		4		47		6		14
	17		7		68		28		33
	9		5		65		16		30
	7		7		35		10		22
	9		6		75		9		22
	12		10		37		8		16
	8		5		55		13		17
	8		6		44		8		21
	7		1		51		10		7
	8		12		56		13		15
	6		12		40		6		29
	19		4		32		11		9
	8		13		115		12		17
	10		3		28		8		13
	2		7		29		5		8
	11		13		36		13		11
	11		10		54		5		15
	4		3		55		16		9
	10		10		86		13		21
	13		11		26		12		20
	6		4		50		12		13
	13		10		61		18		16
	12		18		94		20		19
	7		3		55		20		27
	10		16		64		10		33
	7		3		49		10		16
	6		2		29		6		28
	11		10		64		12		20
	11		20		43		7		19
	4		4		33		24		7
	6		2		54		10		11
	4		9		22		13		21
	11		7		70		10		17
	14		14		38		24		34
	2		8		47		3		13
	14		10		49		12		12
	13		10		86		10		22
	3		7		75		21		25
	6		10		66		7		18
	7		5		43		5		1
	4		11		50		16		25
	17		11		83		9		33
	9		12		75		9		33
	11		11		134		18		30
	7		14		67		11		13
	5		11		77		14		17
	8		6		56		7		20
	4		6		35		4		13
	7		6		48		6		21
	10		8		85		27		8
	12		7		54		7		18
	9		12		38		14		29
	12		8		60		13		19
	9		11		48		7		18
	6		16		59		11		26
	7		8		55		4		20
	8		6		65		14		12
	8		7		52		7		17
	11		9		50		13		19
	11		10		39		15		10
	7		2		40		10		17
	11		9		68		14		30
	23		26		101		23		32
	7		8		41		8		28
	6		5		63		6		9
	15		10		62		16		26
	7		7		51		11		18
	6		10		78		19		23
	6		3		27		6		20
	10		15		88		16		30
	8		4		55		10		13
	7		8		52		11		22
	12		7		29		9		15
	5		5		54		2		7
	6		12		53		13		4
	5		5		24		17		17
	2		12		56		21		40
	10		6		67		21		20
	4		3		33		7		5
	11		8		76		13		13
	11		6		57		12		25
	3		1		18		5		11
	13		8		59		11		19
	11		5		26		9		11
	6		4		81		8		18
	5		14		57		17		28
	6		7		50		9		17
	1		6		41		2		12
	7		1		32		7		13
	6		5		75		17		17
	4		12		72		8		16
	11		6		40		11		21
	9		16		99		21		30
	16		10		87		8		22
	14		3		41		6		29
	6		1		39		2		22
	11		7		35		20		16
	8		14		83		16		18
	5		3		16		11		13
	9		6		61		16		16
	18		3		39		10		19
	9		12		34		10		15
	13		12		74		6		20
	9		7		31		15		34
	5		14		59		5		4
	7		7		67		8		38
	2		7		46		4		44
	10		2		72		10		24
	4		8		50		11		19
	5		9		28		10		11
	5		3		45		17		13
	10		13		47		10		25
	4		14		63		12		16
	8		12		70		10		12
	7		6		69		14		23
	4		13		57		6		9
	16		11		86		8		33
	4		10		57		9		22
	11		5		57		11		22
	2		7		54		9		13
	5		7		52		12		7
	14		8		35		14		32
	9		5		36		16		6
	13		13		72		16		34
	8		6		66		9		18
	12		13		59		8		20
	5		4		66		13		22
	8		8		56		6		29
	7		5		61		14		35
	13		10		66		13		28
	10		7		63		6		22
	9		1		74		5		14
	8		7		84		7		22
	6		8		48		9		19
	5		8		58		10		14
	6		12		31		11		24
	9		11		87		19		19
	11		5		59		18		21
	6		5		42		17		20
	6		9		59		14		20
	3		5		81		19		22
	9		8		51		22		33
	10		6		46		6		22
	26		17		99		22		34
	8		9		61		9		20
	8		7		40		8		23
	5		7		63		20		18
	6		10		53		12		15
	7		8		49		7		21
	5		2		32		10		20
	6		6		50		7		21
	8		8		65		8		21
	9		10		80		12		27
	6		5		58		11		13
	3		2		37		16		22
	12		10		71		9		30
	5		5		41		7		21
	8		10		54		15		34
	14		3		60		4		21
	5		6		100		13		23
	11		8		63		12		39
	9		3		42		8		19
	7		9		34		16		20
	8		7		64		14		20
	8		12		45		12		22
	9		12		59		11		33
	11		12		59		9		27
	4		6		45		4		10
	5		4		32		2		9
	10		8		83		23		19
	13		8		94		17		21
	3		16		82		20		22
	7		2		26		10		16
	11		4		16		8		12
	9		0		64		13		20
	5		5		51		11		25
	16		12		25		15		16
	5		9		37		5		9
	9		6		55		10		24
	7		1		35		16		9
	4		5		40		3		5
	7		2		70		16		15
	10		12		59		13		31
	10		8		55		9		19
	8		4		68		11		30
	3		3		30		9		7
	8		8		57		8		13
	20		10		113		21		27
	7		6		51		7		42
	11		6		41		10		31
	15		9		84		13		30
	10		10		75		15		23
	3		6		40		9		16
	5		1		24		5		8
	9		7		21		14		9
	8		5		24		7		10
	3		2		35		19		9
	9		7		42		11		22
	12		15		88		19		26
	8		11		79		9		19
	7		5		59		10		17
	12		8		52		7		21
	4		2		20		5		5
	6		9		73		8		24
	10		11		89		10		21
	5		5		47		8		39
	21		12		83		17		32
	9		8		48		9		22
	14		11		73		12		35
	5		5		15		10		18
	16		6		79		16		39
	14		13		58		11		22
	4		10		58		13		30
	12		12		70		12		12
	9		11		34		9		9
	8		3		33		11		11
	4		0		0		0		2
	3		1		1		1		1
	19		7		101		21		17
	5		15		71		8		29
	2		4		72		9		7
	4		8		61		15		23
	13		10		54		12		11
	7		6		39		10		22
	4		4		23		6		13
	4		7		16		11		11
	4		6		25		8		18
	5		6		43		11		17
	6		4		58		12		16
	13		6		84		18		33
	2		9		24		12		17
	5		5		15		14		15
	10		7		26		10		10
	14		15		63		13		16
	10		3		38		5		2
	13		4		56		6		15
	5		14		77		4		22
	3		5		19		4		18
	16		14		108		23		34
	8		10		70		5		21
	11		1		34		18		27
	2		5		70		11		7
	12		12		63		14		52
	16		16		81		13		21
	9		8		31		9		21
	8		4		31		11		9
	12		11		40		11		22
	4		8		26		9		15
	5		7		35		6		22
	12		12		84		10		25
	24		8		123		27		53
	6		8		59		11		26
	5		2		68		14		24
	6		11		41		9		14
	8		10		32		8		16
	7		2		58		15		10
	6		8		72		10		18
	13		4		63		13		12
	9		10		60		10		12
	5		5		25		7		12
	6		4		47		7		21
	4		14		71		11		23
	8		5		80		11		22
	6		12		63		12		12
	2		7		63		11		10
	4		6		33		8		19
	7		9		48		5		15
	9		12		53		5		6
	12		2		38		13		26
	8		9		31		5		12
	4		12		55		15		13
	8		6		28		3		7
	4		6		33		20		13
	17		9		56		13		36
	19		13		89		17		28
	4		1		39		5		7
	10		6		37		5		15
	11		4		54		13		20
	11		8		48		12		22
	7		4		53		18		8
	6		5		39		8		9
	14		10		56		17		15
	34		20		135		47		42
	7		8		31		6		8
	9		7		82		6		10
	10		5		34		6		8
	8		6		31		10		9
	7		5		46		13		6
	8		10		36		16		15
	9		8		80		7		10
	8		8		72		16		33
	10		14		41		8		22
	12		6		73		0		16
	4		9		48		8		15
	6		8		39		10		9
	12		8		64		11		31
	12		9		76		20		28
	8		4		33		9		10
	9		8		84		28		22
	9		11		58		5		14
	15		8		105		14		23
	7		7		48		11		38
	7		3		61		9		11
	5		5		71		6		27
	2		12		44		13		17
	5		17		54		7		14
	7		3		42		12		13
	5		1		62		13		9
	8		1		48		5		15
	18		16		138		22		36
	5		6		31		5		7
	7		9		62		8		31
	15		13		89		24		20
	10		11		57		20		20
	10		4		90		14		21
	9		6		44		9		14
	10		5		64		9		36
	7		13		73		15		19
	11		7		98		9		11
	23		13		64		16		42
	16		5		71		15		21
	4		4		34		12		19
	1		0		5		4		7
	10		8		24		6		13
	12		11		84		12		24
	7		12		56		16		24
	6		10		81		17		35
	12		10		58		9		31
	8		2		41		9		11
	11		6		46		9		30
	3		3		66		10		27
	2		4		9		1		16
	3		8		39		7		12
	11		11		45		6		21
	10		9		63		20		18
	4		6		24		9		4
	5		8		35		10		12
	3		8		42		7		14
	5		10		35		1		20
	2		8		56		19		19
	9		7		17		6		13
	5		6		18		6		13
	8		5		45		2		5
	7		11		66		13		34
	7		7		44		18		28
	3		8		33		11		14
	1		5		29		9		17
	2		5		23		10		15
	8		6		93		7		32
	11		11		44		8		28
	5		13		64		7		22
	7		4		23		4		12
	1		2		25		2		3
	11		14		64		13		16
	7		7		64		13		27
	9		6		41		11		35
	4		5		59		10		25
	8		9		46		11		18
	4		15		67		20		15
	8		8		76		20		35
	24		13		151		34		44
	3		4		54		18		18
	10		3		72		6		29
	7		7		51		7		21
	6		9		55		11		35
	7		7		49		6		19
	17		20		55		15		26
	8		9		52		7		17
	8		4		45		5		10
	13		6		38		6		22
	8		3		40		12		26
	6		10		88		15		28
	10		5		74		5		19
	4		6		37		5		10
	8		5		82		6		15
	6		2		59		4		14
	13		13		42		9		17
	7		4		72		6		29
	11		5		56		6		5
	6		6		71		8		26
	14		8		69		15		25
	7		1		24		9		12
	10		7		60		6		16
	6		6		68		14		15
	9		5		43		2		14
	4		8		48		7		9
	7		5		37		13		12
	11		19		55		7		13
	9		17		82		11		23
	29		13		84		19		51
	11		18		63		17		24
	9		15		60		7		24
	12		8		86		13		31
	17		13		132		34		58
	7		7		63		8		22
	7		7		54		6		21
	18		14		82		26		31
	5		8		50		8		26
	3		1		28		9		7
	6		4		30		9		13
	7		12		46		2		22
	11		5		25		13		11
	10		4		39		4		18
	10		7		35		11		12
	7		10		82		16		19
	7		8		63		12		20
	11		15		56		17		35
	1		2		17		1		4
	14		7		47		15		35
	11		9		42		11		22
	11		7		37		10		18
	11		9		78		11		31
	5		6		60		4		29
	5		5		32		12		21
	11		8		87		13		43
	3		3		48		3		10
	15		16		49		15		28
	7		5		48		8		7
	5		3		29		11		19
	4		6		36		8		11
	10		14		39		13		22
	3		15		60		14		39
	10		9		31		12		9
	10		10		60		13		20
	16		13		73		13		26
	6		15		80		18		22
	10		11		79		17		24
	11		7		24		11		13
	26		11		97		26		60
	11		9		71		10		24
	13		8		25		4		9
	6		5		35		2		6
	9		11		48		16		20
	13		9		44		18		17
	15		4		41		14		15
	12		11		54		22		31
	8		8		66		16		27
	4		9		57		12		33
	9		7		73		10		20
	10		13		64		7		16
	5		6		63		24		21
	7		7		59		14		8
	13		2		35		16		12
	7		13		90		15		23
	9		9		32		18		26
	8		9		58		8		13
	11		11		107		11		30
	3		12		43		6		13
	6		5		50		5		7
	14		12		74		14		20
	6		11		45		6		19
	5		12		77		10		30
	11		2		69		6		10
	3		4		47		13		11
	7		7		29		7		9
	10		13		29		11		22
	8		11		47		13		26
	12		22		69		14		17
	10		10		38		15		20
	7		8		35		13		28
	9		3		41		9		10
	6		4		19		6		14
	5		18		62		16		18
	12		8		72		16		20
	7		2		97		12		20
	4		4		34		13		26
	6		0		36		3		8
	10		10		48		6		28
	5		13		44		4		17
	8		11		62		3		21
	2		3		16		1		5
	14		11		39		24		26
	8		3		49		12		13
	2		7		38		4		7
	8		8		44		13		18
	6		5		15		4		10
	12		7		64		5		13
	9		7		33		20		11
	12		14		84		8		19
	10		9		42		6		23
	4		8		41		7		15
	6		3		34		5		14
	9		21		75		7		20
	4		6		39		6		6
	6		4		14		5		16
	7		6		51		5		11
	3		6		21		3		8
	9		3		67		11		21
	5		6		31		7		20
	6		20		102		14		38
	8		11		66		10		21
	10		4		29		7		9
	9		10		51		17		30
	10		5		36		6		12
	13		7		60		9		14
	7		10		59		23		20
	4		10		74		10		15
	5		8		95		8		14
	3		7		57		16		9
	11		12		51		15		36
	4		4		42		8		11
	2		1		50		5		12
	10		6		89		15		37
	21		23		116		27		47
	14		7		71		10		22
	8		7		44		15		22
	3		3		56		8		21
	4		11		83		21		23
	6		8		30		7		14
	8		12		68		22		18
	7		7		85		16		16
	10		9		55		12		18
	7		10		52		3		14
	8		0		40		11		24
	11		9		69		8		32
	6		3		50		7		10
	6		6		109		12		16
	7		2		30		8		10
	11		10		24		9		10
	5		1		39		5		10
	6		7		51		12		23
	10		9		48		6		24
	10		17		98		20		40
	14		10		66		11		20
	8		4		29		9		17
	8		8		59		6		23
	9		1		13		4		4
	7		7		53		10		27
	6		6		44		4		16
	4		12		60		17		19
	10		2		60		17		15
	13		12		44		11		22
	8		6		53		12		19
	3		9		48		11		27
	20		7		128		37		48
	10		13		66		23		32
	3		6		28		7		9
	7		10		81		11		37
	18		14		86		21		13
	4		9		50		2		12
	3		13		90		20		15
	5		10		43		11		12
	6		12		107		3		17
	7		9		60		10		14
	11		14		57		12		12
	6		11		88		11		28
	13		10		49		16		16
	3		18		79		8		19
	6		5		37		6		12
	9		10		69		13		21
	5		1		51		5		13
	4		19		57		16		14
	8		8		41		6		6
	11		5		59		3		13
	4		10		75		12		35
	5		5		61		7		19
	7		10		86		11		17
	4		5		78		26		32
	9		10		66		22		37
	12		16		28		13		32
	3		5		56		4		19
	9		6		45		7		32
	4		7		59		10		9
	6		3		40		8		11
	9		9		36		8		26
	10		3		29		6		20
	3		4		13		7		14
	3		0		9		5		2
	8		2		36		9		11
	9		5		30		12		12
	9		1		69		12		21
	7		11		24		4		14
	5		9		58		16		14
	2		7		58		18		31
	4		5		52		14		39
	16		4		59		15		36
	7		15		64		13		22
	8		2		78		17		21
	13		18		76		7		16
	14		8		97		13		15
	3		10		54		6		16
	6		7		69		19		23
	7		7		79		9		20
	7		10		84		12		28
	7		6		39		11		21
	5		4		33		8		18
	7		11		107		15		19
	8		3		19		16		19
	10		8		65		18		18
	8		7		90		7		22
	8		4		19		5		17
	6		4		34		1		14
	6		6		44		10		20
	8		15		65		22		22
	11		9		92		12		35
	8		10		21		6		15
	5		2		62		12		15
	7		2		85		9		20
	8		3		54		9		35
	10		16		56		9		20
	9		7		33		5		20
	7		7		66		22		34
	9		4		46		6		13
	8		3		39		10		11
	8		5		45		4		19
	9		11		105		8		30
	7		2		51		10		9
	6		7		62		12		22
	5		7		30		7		13
	4		8		48		8		11
	12		4		77		12		18
	7		15		91		11		22
	11		5		50		18		19
	13		8		63		13		34
	10		9		109		17		40
	11		8		47		24		26
	9		4		36		18		15
	9		4		36		12		18
	10		4		55		15		32
	7		7		67		14		35
	5		5		60		5		10
	5		11		68		15		19
	12		2		47		19		18
	9		4		52		7		15
	5		13		90		9		23
	3		6		43		7		11
	7		7		52		8		7
	10		9		62		6		18
	6		6		39		5		14
	8		8		67		12		15
	6		14		46		12		33
	6		9		84		12		22
	8		8		74		17		17
	10		9		43		11		19
	3		8		42		10		20
	5		14		60		12		20
	15		6		67		13		19
	10		16		43		11		19
	6		13		71		11		23
	8		3		95		12		33
	9		2		50		7		13
	8		2		27		1		4
	14		15		49		9		20
	10		3		40		4		12
	6		10		75		17		15
	10		5		84		7		14
	9		5		80		14		19
	11		8		47		4		20
	12		4		81		15		16
	15		5		64		16		18
	9		8		85		13		19
	7		8		47		15		35
	11		12		68		16		20
	11		10		45		9		22
	5		11		53		18		25
	6		1		46		8		10
	16		12		62		15		18
	11		5		71		14		18
	3		7		45		10		14
	9		4		31		6		24
	10		14		41		14		23
	13		3		43		4		14
	10		4		58		6		12
	4		6		40		3		32
	10		8		50		9		14
	8		14		40		13		18
	9		5		51		16		11
	6		11		55		20		38
	8		6		47		15		15
	7		6		39		16		15
	3		2		12		8		10
	8		2		36		4		6
	3		9		49		12		15
	13		10		94		27		20
	6		7		35		16		9
	4		10		64		3		33
	8		4		63		14		9
	12		4		85		6		26
	10		18		54		24		35
	7		12		73		11		13
	4		11		58		9		20
	6		5		38		6		29
	4		12		70		20		12
	7		10		60		4		36
	4		2		81		4		9
	8		3		39		6		16
	6		14		70		13		29
	9		3		68		6		17
	9		10		55		10		14
	5		9		49		14		22
	4		6		53		16		16
	9		9		66		8		29
	6		5		49		11		26
	8		4		17		7		12
	8		9		69		10		16
	10		3		14		6		18
	4		6		29		2		9
	5		3		72		8		14
	25		19		62		13		27
	11		22		79		16		45
	6		12		79		13		26
	11		8		47		12		18
	13		12		40		13		20
	6		5		82		11		23
	12		9		50		12		31
	0		0		21		0		4
	9		4		43		0		12
	2		4		82		12		12
	12		11		100		15		26
	9		8		50		12		20
	4		18		70		8		22
	27		18		96		24		41
	20		9		47		6		11
	6		7		59		10		20
	8		16		61		13		25
	8		3		68		6		15
	9		6		54		8		25
	8		9		39		23		30
	11		7		51		17		13
	9		7		63		6		16
	4		5		32		14		18
	6		5		54		11		12
	20		30		110		18		50
	7		3		12		5		13
	5		7		46		17		17
	12		9		64		15		23
	7		4		72		2		6
	11		6		80		5		27
	3		7		64		10		19
	11		13		66		6		37
	6		9		36		4		14
	11		14		79		13		14
	7		13		49		3		8
	5		3		35		7		11
	10		12		31		16		12
	8		5		55		7		15
	9		7		57		8		19
	7		6		72		6		18
	3		6		93		14		11
	9		1		7		4		13
	4		6		59		6		5
	8		9		76		6		14
	16		5		71		11		29
	5		4		37		3		7
	7		11		48		13		26
	18		10		79		15		14
	7		6		21		10		18
	10		12		62		9		10
	5		3		12		7		10
	9		7		33		7		13
	11		4		57		10		16
	10		10		105		5		25
	4		2		29		7		11
	2		4		56		14		19
	10		10		65		19		23
	16		10		102		15		15
	12		9		29		9		19
	18		19		76		24		29
	11		17		59		15		30
	5		5		34		13		18
	4		4		42		13		15
	12		6		67		6		18
	10		3		55		7		13
	13		14		65		25		29
	8		8		89		13		46
	10		13		70		23		15
	14		9		24		3		8
	11		14		44		8		31
	8		2		40		9		15
	9		3		62		10		19
	13		3		41		6		26
	5		11		48		9		23
	7		4		33		10		10
	13		4		51		8		16
	13		8		44		9		13
	5		8		60		10		24
	10		3		27		2		7
	7		13		48		10		12
	6		11		42		8		22
	5		3		19		5		18
	5		12		89		12		8
	8		7		72		9		25
	3		6		41		4		19
	7		9		27		9		8
	6		14		44		11		26
	12		3		45		9		24
	8		4		59		4		15
	12		11		97		6		19
	5		3		29		6		10
	9		9		69		13		19
	6		4		74		12		21
	14		9		53		19		34
	12		9		71		11		29
	7		13		49		13		27
	4		5		51		9		23
	6		5		40		9		24
	9		1		43		11		15
	12		13		90		15		24
	10		7		58		22		21
	22		8		78		13		34
	1		0		19		1		0
	8		7		53		5		15
	5		1		64		9		9
	8		6		41		10		7
	14		3		75		13		18
	16		4		123		17		18
	7		13		85		8		30
	4		4		81		10		26
	10		10		93		17		34
	7		6		108		10		16
	11		6		63		7		20
	28		12		88		11		26
	10		5		39		7		22
	14		21		105		11		28
	12		10		84		9		35
	10		8		56		12		34
	21		10		128		17		20
	5		3		42		8		15
	3		5		65		5		13
	5		5		45		10		10
	11		8		63		14		33
	7		4		48		1		11
	6		9		48		10		8
	13		8		65		10		32
	4		6		18		5		15
	6		10		93		17		21
	13		7		59		15		18
	13		8		74		22		26
	8		19		64		12		32
	14		5		65		28		20
	9		9		37		10		21
	4		7		61		5		21
	9		9		112		13		16
	11		7		66		9		30
	2		6		21		12		8
	8		7		53		10		25
	8		10		68		12		36
	5		9		49		8		30
	16		21		107		26		37
	10		12		64		12		31
	4		6		88		15		16
	17		10		46		16		23
	6		6		45		14		13
	12		13		71		12		27
	8		10		55		14		25
	12		4		91		9		24
	4		10		57		8		8
	9		5		34		2		12
	20		8		64		16		26
	13		11		99		13		31
	6		11		51		15		25
	7		9		66		21		17
	8		10		86		16		12
	5		9		66		14		24
	7		15		99		14		22
	7		8		74		8		29
	11		10		50		17		29
	15		17		52		11		36
	4		6		53		9		12
	13		10		75		20		38
	4		7		64		8		9
	12		13		70		12		26
	9		2		30		11		28
	5		3		47		19		30
	8		5		51		13		14
	5		8		42		8		22
	14		3		30		4		32
	6		5		73		10		26
	6		12		71		11		29
	1		4		19		7		12
	5		8		61		9		28
	9		5		41		12		6
	8		7		19		7		18
	12		4		65		5		9
	3		9		35		7		18
	4		3		12		7		9
	10		9		52		11		8
	10		4		56		10		14
	9		9		58		9		8
	7		7		95		11		27
	13		10		84		8		30
	11		12		49		7		14
	6		3		49		3		15
	6		6		70		8		23
	8		11		103		20		33
	9		14		61		7		15
	7		5		64		7		37
	6		2		32		13		19
	2		9		23		7		13
	10		6		62		4		33
	8		7		71		13		22
	7		3		36		7		21
	4		11		44		5		14
	6		16		59		10		20
	12		11		94		13		27
	14		14		73		5		21
	9		8		62		12		23
	7		6		51		9		21
	10		2		44		14		19
	12		17		38		13		22
	12		7		87		22		24
	8		4		69		18		28
	2		5		55		16		26
	7		5		59		4		17
	5		9		46		12		17
	6		12		73		16		22
	7		3		42		11		10
	5		20		51		10		29
	3		9		37		16		22
	10		7		47		7		24
	6		6		66		19		15
	11		10		64		13		29
	6		14		58		11		26
	10		5		56		10		29
	20		8		82		11		15
	8		6		59		11		15
	11		5		57		13		24
	9		4		37		11		12
	9		12		74		9		12
	21		10		51		11		25
	6		17		58		14		23
	10		11		75		10		27
	3		13		34		9		15
	4		8		45		6		18
	7		2		47		15		16
	4		8		74		4		26
	7		11		53		14		26
	3		2		27		9		14
	5		10		58		10		18
	13		16		75		20		18
	10		10		58		10		22
	13		4		57		15		21
	8		11		60		18		25
	9		12		88		11		29
	9		6		57		12		15
	11		3		55		9		15
	10		8		59		22		27
	6		11		66		15		32
	10		4		34		11		9
	10		6		50		8		15
	9		6		36		9		15
	19		12		66		8		37
	13		20		82		20		36
	12		5		30		14		21
	2		6		57		6		8
	9		6		73		8		7
	4		12		75		9		16
	5		5		56		10		23
	16		9		54		7		21
	6		5		69		14		28
	3		9		43		3		15
	24		18		118		23		37
	10		1		24		1		6
	10		9		72		8		23
	11		11		63		15		13
	9		4		41		4		23
	23		17		141		31		44
	8		5		23		4		19
	9		8		57		24		25
	3		8		39		14		25
	5		5		53		12		6
	14		8		45		5		12
	6		5		50		15		23
	9		4		33		8		25
	4		2		24		4		18
	12		6		36		7		22
	10		14		28		5		35
	10		7		34		10		18
	4		9		66		14		29
	13		10		36		14		14
	8		3		38		9		12
	7		18		60		12		7
	9		11		57		10		23
	6		4		49		6		10
	3		5		67		17		29
	6		9		56		18		7
	7		6		64		7		25
	5		9		64		12		22
	4		6		42		9		9
	3		3		45		4		0
	12		13		69		12		24
	10		9		57		14		26
	10		18		78		13		15
	14		4		49		11		18
	4		0		21		7		12
	25		19		117		28		39
	6		10		23		8		8
	7		2		42		11		25
	11		2		47		10		32
	8		16		71		13		23
	8		6		64		10		25
	15		14		37		14		19
	16		5		28		8		10
	11		5		46		21		16
	3		8		40		3		10
	5		4		74		7		22
	7		28		91		20		23
	14		3		29		15		9
	6		8		32		7		13
	3		7		53		13		23
	14		13		62		12		11
	3		8		79		3		23
	15		9		49		13		19
	10		2		34		11		27
	5		1		65		15		21
	2		3		41		8		9
	12		6		54		13		10
	6		8		72		10		11
	3		2		39		12		15
	6		7		34		8		13
	5		8		63		10		27
	2		9		26		3		7
	9		8		57		10		28
	3		8		73		8		23
	6		8		18		10		12
	13		8		66		8		7
	10		13		57		12		26
	9		3		26		8		15
	6		9		47		8		9
	10		10		81		4		17
	14		19		77		12		33
	10		10		52		9		23
	8		10		61		7		13
	6		7		97		14		37
	11		2		42		19		33
	5		6		30		16		10
	3		9		50		11		19
	10		18		59		11		18
	3		4		44		11		14
	10		5		63		16		14
	10		6		58		15		19
	2		3		26		3		8
	2		5		13		0		8
	7		4		51		26		15
	8		8		74		6		20
	16		16		62		7		20
	8		11		86		17		21
	8		7		53		9		17
	5		10		82		5		27
	17		25		78		18		26
	3		5		33		16		16
	6		3		31		6		9
	14		7		48		8		26
	7		7		104		12		20
	7		10		48		11		28
	4		3		31		8		9
	6		5		52		6		10
	16		12		67		16		33
	6		13		53		6		23
	4		12		72		21		33
	7		9		65		19		21
	8		9		79		13		11
	3		5		22		7		10
	7		1		35		4		9
	7		8		78		12		20
	14		14		59		6		11
	11		5		43		7		23
	9		4		30		7		17
	7		11		48		10		19
	8		6		32		7		14
	9		9		23		5		4
	6		6		33		9		8
	7		8		61		21		38
	3		3		37		7		14
	2		8		26		10		11
	7		9		70		18		9
	10		6		76		16		14
	6		11		48		8		24
	5		3		48		8		9
	2		9		57		10		22
	8		12		74		11		13
	8		6		39		3		10
	9		15		23		18		24
	3		8		77		21		24
	5		4		54		9		20
	7		7		32		9		29
	3		7		20		1		20
	13		4		92		31		17
	4		10		41		13		37
	11		5		31		10		9
	7		7		48		16		14
	6		20		75		11		31
	7		5		51		10		17
	5		0		25		5		14
	4		6		28		5		12
	5		10		78		15		40
	10		4		43		10		17
	10		3		52		18		15
	8		14		101		16		28
	9		21		80		22		21
	1		5		45		6		3
	7		6		19		7		20
	9		8		36		12		13
	13		8		106		21		29
	10		4		51		9		8
	6		5		52		12		11
	11		13		59		11		13
	9		8		31		9		14
	6		6		48		7		12
	3		7		35		7		26
	9		10		71		12		19
	6		5		37		12		10
	9		6		28		9		22
	6		3		60		12		3
	4		2		36		0		1
	8		1		28		8		12
	5		9		42		20		23
	8		4		54		19		24
	6		11		47		6		23
	3		4		8		5		8
	6		13		61		16		20
	9		9		45		10		12
	6		7		47		11		15
	11		4		29		16		27
	4		3		38		11		24
	7		11		24		5		1
	8		9		23		11		9
	14		7		67		8		25
	10		16		114		32		50
	11		4		69		12		5
	9		9		50		8		10
	10		6		44		15		15
	16		6		50		20		19
	7		11		73		4		13
	4		6		45		18		16
	13		8		41		18		15
	14		8		117		8		23
	12		9		67		11		21
	5		4		13		9		4
	2		2		13		2		2
	5		18		92		16		25
	3		5		43		5		3
	5		9		47		20		16
	11		13		81		8		17
	9		10		83		9		41
	8		5		36		14		40
	15		7		31		21		29
	12		2		58		6		22
	7		1		52		5		8
	11		8		51		12		16
	10		11		42		13		27
	10		8		55		9		28
	3		5		48		10		14
	13		7		52		15		22
	12		8		119		16		27
	5		8		47		16		28
	8		4		21		11		3
	9		4		14		9		13
	11		13		58		6		28
	5		5		22		4		10
	6		7		36		10		21
	9		4		80		13		20
	10		5		13		6		11
	4		4		106		8		19
	14		9		61		16		25
	12		17		69		8		35
	3		1		47		6		19
	6		13		43		6		12
	10		11		43		21		21
	9		7		53		19		38
	12		3		39		11		20
	6		8		63		11		9
	9		11		38		11		15
	7		9		31		6		17
	5		6		50		12		18
	6		9		49		10		11
	2		2		73		9		14
	10		5		49		24		14
	3		6		47		13		25
	11		4		33		10		16
	13		5		58		12		13
	6		4		26		12		28
	16		6		56		18		23
	5		8		44		13		6
	13		5		46		17		15
	16		12		68		25		28
	6		13		90		17		14
	8		7		75		19		19
	7		5		45		11		15
	10		14		56		8		22
	8		8		91		18		21
	14		11		60		11		12
	10		5		64		21		19
	9		14		86		23		31
	4		5		40		4		17
	9		2		90		13		14
	1		5		54		5		2
	9		4		80		9		23
	8		4		27		17		22
	11		7		52		13		30
	24		10		103		21		18
	4		1		43		11		12
	3		4		56		9		14
	6		10		69		11		27
	12		4		51		14		16
	8		8		59		19		23
	6		3		24		5		13
	13		6		25		11		20
	11		9		67		18		33
	8		6		79		10		29
	8		10		79		12		20
	14		6		45		14		20
	12		10		69		20		37
	12		12		54		12		26
	5		9		66		7		25
	5		8		16		13		19
	4		9		37		6		28
	23		18		113		23		38
	7		12		54		8		24
	7		7		29		13		10
	4		15		33		16		33
	11		3		59		9		30
	12		8		43		10		25
	8		2		51		6		14
	4		1		26		11		16
	7		10		58		10		22
	6		16		48		16		23
	11		5		49		4		5
	3		0		12		4		3
	7		8		43		2		22
	8		4		28		23		13
	19		11		96		18		25
	9		10		70		14		21
	13		16		51		12		23
	5		15		74		19		20
	4		9		44		8		11
	14		10		67		10		21
	9		5		32		9		6
	3		14		33		9		11
	2		11		76		12		22
	3		3		10		4		7
	6		5		65		12		11
	6		11		64		7		3
	7		6		21		6		18
	12		6		33		9		10
	5		3		26		10		19
	4		8		57		10		10
	6		6		35		9		11
	7		5		60		15		23
	6		9		50		13		17
	15		10		76		13		32
[truncated: 10,613 more rows]

## Sheet: Figure 7
Panel a			Panel b				Panel d			Panel e				Panel f
MSR1+CD206+	MSR1-CD206-		MSR1+CD206+	MSR1-CD206-			IAMs	non-IAMs		IAMs	Non-IAMs microglia			IAMs	non-IAMs microglia
13.2	4.49		453	520			2	1		73.65	6.26			201	64.9
2.36	0.39		283	579			1	1		16.15	3.45			111	58.5
5.76	1.51		421	519			1	1		34.8	7.4			150	72.2
6.35	5.46		668	681			1	1						247	125
13.6	3.48		445	553			1	1						246	128
11.5	0.66		366	413			2	1						242	103
8.07	0.46		472	456			2	1
10.4	0.52		407	459			1	1
5.33	0.24		300	416			1	1
1.64	0.18		333	222			1	1
								1
								1
								1
								1
								1
							2	1
							1	1
							1	1
							1	1
							1	1
							2	1
							1	1
							2	2
							3	1
							1	1
							1	1
							2	1
							1	1
							1	1
							1	1
							1	1
							3	1
							1	1
							1	1
							1	1
							1	1
							1	1
							2	2
							1	1
							1	1
							3	1
							1	1
							1	1
							2	2
							1	1
							2	1
							1	2
							1	1
							2	3
							1	1
							1	1
							1	2
							2	1
							3
							1
							3
							1
							1
							1
							1
							1
							1
							1
							2
							1
							2
							3
							1
							2
							1
							3
							1
							1
							1
							1
							1
							2
							1

## Sheet: Figure 8
Panel a			Panel c
G1/S	21.91		0	3	6	9
S	25.28		0.68	1.95	3.12	57.6
G2/M	28.09		2.99	2.74	3.16	72.7
M	20.79		5.16	0.27	2.52	75.2
M/G1	3.93		2.18		7.79	53.7
			5.19		6.46	61.7
			7.53		8.17
			5.41
			8.01
Panel d
	IAMs								non-IAMs
day 6	27.5	28.9	28.8	46	61.1	90.3	83.9	86.2	5.51	4.09	7.68	7.58	10.5	1.62	1.76	2.97
day 8	32	38.1				62	57	72.2	7.15	3.71				12.7	25.8	34.8
Panel f
Ki67		DAPI
uninfected	infected	uninfected	infected
35557.4	191189	840218	1107082
4074.16	160622	717126	836274
Panel g, brain CFU
day 14	8620.69	40733.2	2164502	156250	2469.14	1666.67	251.572	10	3162.06	751.566	715.564	240.964
day 21	4357.3	4081.63	1691.33	24340.8	8849.56		1155.56	294118	1.66667e+06		421053	28235.3
Panel h, lung CFU
day 14	21150855	8510638	22839506	33136095	8333333	1269841	731707	43478	1584158	1021277	206452	7080
day 21	417670683	211453744	96385542	10000000	2298851		370179949	758293839	119047619		785047
Panel i
day 14	609.573	1452.04	674.437	1113	725.986	601.253	1196.21	1332.83	2428.26	1401.61	1367.42	1984.38
day 21	1333.59	1792.69	1167.77	871.368	1013.71		318.148	652.936	473.584	452.532	69.8915
Panel j
ki67+ IAMs_d14	ki67+ non-IAMs_day14				Panel k
42.5	5.75				day 14	2042.22	3254.82	3313.54	3280.81	2387.04	4822.95	1631.7	275.758	1522.81	747.111	846.88	3991.57
32.4	4				day 21	3660.22	9723.07	3719.8	2508.13	3426.34		1872.09	1335.73	4853.81	2530.75	267.363
40.6	7.36
25.9	4.08
37.3	3.66
42.6	7.12
14.3	2.6
3.05	0.6
8.77	0.93
11.8	1.86
17.6	3.17
18	3.14

## Sheet: Figure 9
Panel a
	WT						KO
0	1987		1830.5	3065.16			3994		1098.23	1685.86
8	19714	16953	24916.3	50643.1	43179.5	10569.5	2258	2057	3012.2	5828.42	9245.31	5924.27
Panel b
	uninfected						infected
WT	1377	2213	1498	696	4062	1438	15005	11094	9696	6732	4715
Rag2KO	1466	1170	452	1573	4737	3274	688	700	1069	1268	1435
Panel c
	WT										KO
H99	44268775	36607143	17457306	27906977	37104072	35073069	32454361	25858586	37807183	18661258	10169492	28997868	29659319	12854442		27559055	30588235	24000000
Zc1	22271715	9174312	4897959	28571429	20183486	686106	2830189	6299213	7843137	1172161	23236515	11479029	4962779	14879650	9302326	1684211	9361702	7185629	2434077
Panel d
	WT										KO
H99	4202.62	6368.65	6875.14	7600.53	3705.25	5301.32	6523.92	5535.29	5023.47	7748.61	406.712	3072.99	1821.03	1202.07		1185.77	1589.49	1993.98
Zc1	5233.06	2452.69	3540.46	5529.94	1439.09	3782.24	5111	3422.92	3873.52	4711.2	461.302	495.114	221.973	422.701	527.178	822.445	772.01	623.535	491.493
Panel e			Panel f
WT	Rag2 KO		CD4 count		Ki67 microglia		IAMs
1.92	0.289789		Isotype	CD4 depleted	Isotype	CD4 depleted	Isotype	CD4 depleted
1.532	0.567974		98324.6	7870.9	153.495	9.70266	11.5765	0.78767
0.941	0.139018		94909.9	22258.5	200.751	25.6936	7.00606	4.27105
1.217	0.4942		169701	19055	182.992	35.76	16.4203	1.8852
2.84	0.373429		37933	1302	23.219	15.171	1.479	0.967
1.525	0.514382		48570	734	28.545	5.674	4.603	0.496
0.763	0.390212		41875	1540	21.823	4.937	1.93	0.745
0.614	0.900691
0.776	0.380994
	0.236042
	0.474535
	2.04309
Panel g																				Panel h
day	isotype									anti-CD4										isotype	CD4 depleted
0	96.5909	97.8836	96.6102	99.5434	101.277	100.873	100.976	97.5961	101.449	100	100	95.5056	98.6547	106.25	97.0874	100	104.762	100		1.983e+08	7.54717e+08
2	101.704	98.4127	100.565	102.283	96.1702	100	105.854	101.442	100	101.676	105.612	96.0674	101.345	106.25	98.5437	102.02	109.524	100.99		6.23306e+08	1.40893e+09
5	103.409	96.8254	92.0904	101.37	100.851	102.183	105.854	101.442	100.483	100.559	105.612	100.562	97.7579	107.589	101.456	102.525	104.762	104.951		6.23501e+08	1.19904e+09
8	94.3182	96.8254	88.1356	93.1507	93.617	87.7729	91.7073	91.3461	87.4396	97.7654	103.061	98.3146	90.583	104.464	103.883	89.3939	94.1799	95.5446
																				1.39344e+09	8.87446e+08
																				1.96429e+09	1.97531e+09
																				1.82008e+09	1.40659e+09

## Sheet: Fig S3
Divided cells (%)
Brain			Lung			Spleen			CLN
day 0	day 4		day 0	day 4		day 0	day 4		day 0	day 4
low event	low event		0.8	21.1		1.9	7.32		1.9	6.44
			0	8.33		1.7	8.47		2	1.27
			2.6	13.3		1	6.67		5.8	15.7
			4.36	11.1		2.48	6.35		1.54	7.81
			4.88			2.94			4.36	6.51
			2.94						6.29
CD44+ CnTII CD4 (%)
Brain			Lung			Spleen			CLN
day 0	day 4		day 0	day 4		day 0	day 4		day 0	day 4
low event	low event		1.54	89.5		4.25	97.6		1.73	96.7
			2.15	75		3.22	97.5		5.73	97.9
			5.26	96.7		7.06	100		10.6	97.1
			5.61	94.4		7.72	100			96.9
			5.75			4.72				96.4

[truncated: 6 more sheets: Fig S4, Fig S5, Fig S8, Fig S9, Fig S10, Fig S12]
